# Supplementary material for: Crystal and mol­ecular structure of aflatrem
Source: Acta Crystallogr E Crystallogr Commun. 2015 Oct 17;71(Pt 11):o867–8. doi: 10.1107/S2056989015019040 (PMC4645010; doi:10.1107/S2056989015019040)
Supplement: Supplementary file 1 [file e-71-0o867-sup1.cif]

##############################################################################
#                                                                            #
# This CIF contains the data in a paper accepted for publication in          #
# Acta Crystallographica Section E. It conforms to the requirements of       #
# Notes for Authors for Acta Crystallographica Section E, and has been       #
# peer reviewed under the auspices of the IUCr Commission on Journals.       #
#                                                                            #
# Full details of the Crystallographic Information File format               #
# are given in the paper "The Crystallographic Information File (CIF):       #
# a New Standard Archive File for Crystallography" by S. R. Hall, F. H.      #
# Allen and I. D. Brown [Acta Cryst. (1991), A47, 655-685].                  #
#                                                                            #
# The current version of the core CIF dictionary is obtainable from          #
# ftp://ftp.iucr.org/pub/cif_core.dic.                                       #
#                                                                            #
# Software is freely available for graphical display of the structure(s)     #
# in this CIF. For information consult the CIF software page                 #
# http://www.iucr.org/resources/cif/software.                                #
#                                                                            #
# This file may be used for bona fide research purposes within the           #
# scientific community so long as proper attribution is given to the journal # 
# article from which it was obtained.                                        #
#                                                                            #
##############################################################################
data_global
_journal_date_recd_electronic     2015-09-13
_journal_date_accepted     2015-10-09
_journal_name_full     'Acta Crystallographica, Section E'
_journal_year     2015
_journal_volume     71
_journal_issue     11
_journal_page_first     o867
_journal_page_last     o868
_journal_paper_category     HO
_journal_paper_doi     10.1107/S2056989015019040
_journal_coeditor_code     LH5789
_publ_contact_author_name     'Bruno N. Lenta'
_publ_contact_author_address
;
Department of Chemistry,
Higher Teacher Training College,
University of Yaound\'e 1,
PO Box 47, Yaound\'e,
Cameroon
;
_publ_contact_author_email     'lentabruno@yahoo.fr'
_publ_contact_author_phone     ?
_publ_section_title
;
Crystal and molecular structure of aflatrem
;
_publ_section_title_footnote     .
loop_
    _publ_author_name
    _publ_author_footnote
    _publ_author_address
    'Lenta, Bruno N.' .
;
Department of Chemistry,
Higher Teacher Training College,
University of Yaound\'e 1,
PO Box 47, Yaound\'e,
Cameroon
;
    'Ngatchou, Jules' .
;
Department of Organic Chemistry,
University of Yaound\'e 1,
PO Box 812, Yaound\'e,
Cameroon
;
    'Kenfack, Patrice T.' .
;
Department of Inorganic Chemistry,
University of Yaound\'e 1,
PO Box 812, Yaound\'e,
Cameroon
;
    'Neumann, Beate' .
;
Department of Chemistry,
University of Bielefeld,
PO Box 100131, 33501 Bielefeld,
Germany
;
    'Stammler, Hans-Georg' .
;
Department of Chemistry,
University of Bielefeld,
PO Box 100131, 33501 Bielefeld,
Germany
;
    'Sewald, Norbert' .
;
Department of Chemistry,
University of Bielefeld,
PO Box 100131, 33501 Bielefeld,
Germany
;
data_I
_database_code_depnum_ccdc_archive 'CCDC 1430332'
_chemical_name_systematic
;
(3<i>R</i>,5b<i>S</i>,7a<i>S</i>,13b<i>S</i>,13c<i>R</i>,15a<i>S</i>)-\
9-(1,1-Dimethyl-2-propenyl)-2,3,5b,6,7,7a,8,13,13b,13c,14,15-dodecahydro-5b-\
hydroxy-2,2,13b,13c-tetramethyl-4<i>H</i>-3,15a-epoxy-1-\
benzoxepino[6',7':6,7]indeno[1,2-<i>b</i>]indol-4-one
;
loop_
    _chemical_name_common
;
Aflatrem
;
_chemical_formula_moiety     'C32 H39 N O4'
_chemical_formula_sum     'C32 H39 N O4'
_chemical_formula_iupac     'C32 H39 N O4'
_chemical_formula_weight     501.64
_space_group_crystal_system     monoclinic
_space_group_name_H-M_alt     'P 21'
_space_group_name_Hall     'P 2yb'
loop_
    _space_group_symop_operation_xyz
    'x, y, z'
    '-x, y+1/2, -z'
_cell_length_a     12.8022(5)
_cell_length_b     6.4019(2)
_cell_length_c     15.9557(6)
_cell_angle_alpha     90
_cell_angle_beta     98.821(4)
_cell_angle_gamma     90
_cell_volume     1292.24(9)
_cell_formula_units_Z     2
_cell_measurement_reflns_used     6775
_cell_measurement_theta_min     4.7810
_cell_measurement_theta_max     66.4030
_cell_measurement_temperature     99.98(14)
_exptl_crystal_description     plate
_exptl_crystal_colour     colourless
_exptl_crystal_size_max     0.1767
_exptl_crystal_size_mid     0.1372
_exptl_crystal_size_min     0.0216
_exptl_crystal_density_diffrn     1.289
_exptl_crystal_density_meas     ?
_exptl_crystal_density_method     ?
_exptl_crystal_F_000     540
_exptl_absorpt_coefficient_mu     0.664
_exptl_absorpt_correction_type     gaussian
_exptl_absorpt_process_details
;
(CrysAlis PRO; Agilent, 2013)
;
_exptl_absorpt_correction_T_min     0.899
_exptl_absorpt_correction_T_max     1.000
_exptl_special_details
;
Numerical absorption correction based on gaussian integration over
a multifaceted crystal model
;
_diffrn_ambient_temperature     99.98(14)
_diffrn_radiation_type     'Cu K\a'
_diffrn_radiation_wavelength     1.5418
_diffrn_radiation_monochromator     mirror
_diffrn_measurement_device_type
           'Agilent SuperNova Dual Source diffractometer with an Atlas detector'
_diffrn_measurement_method     '\w scans'
_diffrn_detector_area_resol_mean     5.3114
_diffrn_reflns_number     19981
_diffrn_reflns_av_R_equivalents     0.0503
_diffrn_reflns_theta_min     2.803
_diffrn_reflns_theta_max     66.915
_diffrn_reflns_theta_full     67.684
_diffrn_measured_fraction_theta_max     0.9905
_diffrn_measured_fraction_theta_full     1.0000
_diffrn_reflns_limit_h_min     -15
_diffrn_reflns_limit_h_max     15
_diffrn_reflns_limit_k_min     -7
_diffrn_reflns_limit_k_max     7
_diffrn_reflns_limit_l_min     -18
_diffrn_reflns_limit_l_max     18
_refine_special_details     ?
_reflns_number_total     4585
_reflns_number_gt     4078
_reflns_threshold_expression     'I > 2\s(I)'
_refine_ls_structure_factor_coef     Fsqd
_refine_ls_matrix_type     full
_refine_ls_R_factor_all     0.0639
_refine_ls_R_factor_gt     0.0556
_refine_ls_wR_factor_gt     0.1424
_refine_ls_wR_factor_ref     0.1503
_refine_ls_goodness_of_fit_ref     1.055
_refine_ls_restrained_S_all     1.055
_refine_ls_number_reflns     4585
_refine_ls_number_parameters     341
_refine_ls_number_restraints     1
_refine_ls_hydrogen_treatment     constr
_refine_ls_weighting_scheme     calc
_refine_ls_weighting_details
;
 w=1/[\s^2^(Fo^2^)+(0.0948P)^2^+0.4383P]
 where P=(Fo^2^+2Fc^2^)/3
;
_atom_sites_solution_hydrogens     geom
_atom_sites_solution_primary     direct
_atom_sites_solution_secondary     ?
_refine_ls_shift/su_max     0.000
_refine_ls_shift/su_mean     0.000
_refine_diff_density_max     0.350
_refine_diff_density_min     -0.231
_refine_ls_extinction_method     none
_refine_ls_extinction_coef     .
_refine_ls_abs_structure_details
;
Flack <i>x</i> determined using 1671 quotients
[(<i>I</i>^+^)-(<i>I</i>^-^)]/[(<i>I</i>^+^)+(<i>I</i>^-^)]
(Parsons & Flack, 2004)
;
_refine_ls_abs_structure_Flack     0.09(14)
loop_
    _atom_type_symbol
    _atom_type_description
    _atom_type_scat_dispersion_real
    _atom_type_scat_dispersion_imag
    _atom_type_scat_source
    'C' 'C' 0.0181 0.0091
                         'International Tables Vol C Tables 4.2.6.8 and 6.1.1.4'
    'H' 'H' 0.0000 0.0000
                         'International Tables Vol C Tables 4.2.6.8 and 6.1.1.4'
    'N' 'N' 0.0311 0.0180
                         'International Tables Vol C Tables 4.2.6.8 and 6.1.1.4'
    'O' 'O' 0.0492 0.0322
                         'International Tables Vol C Tables 4.2.6.8 and 6.1.1.4'
_computing_data_collection
;
CrysAlis PRO (Agilent, 2013)
;
_computing_cell_refinement
;
CrysAlis PRO (Agilent, 2013)
;
_computing_data_reduction
;
CrysAlis PRO (Agilent, 2013)
;
_computing_structure_solution
;
SHELXS97 (Sheldrick, 2008)
;
_computing_structure_refinement
;
SHELXL97 (Sheldrick, 2008)
;
_computing_molecular_graphics
;
DIAMOND (Brandenburg, 1999)
;
_computing_publication_material
;
OLEX2 (Dolomanov <i>et al.</i>,  2009)
;
loop_
    _atom_site_type_symbol
    _atom_site_label
    _atom_site_fract_x
    _atom_site_fract_y
    _atom_site_fract_z
    _atom_site_U_iso_or_equiv
    _atom_site_adp_type
    _atom_site_calc_flag
    _atom_site_refinement_flags
    _atom_site_occupancy
    _atom_site_symmetry_multiplicity
    _atom_site_disorder_assembly
    _atom_site_disorder_group
    O O1 0.77480(17) 0.1640(3) 1.04104(13) 0.0330(5) Uani d . 1 1 . .
    O O2 0.64687(16) 0.3772(3) 0.97693(13) 0.0307(5) Uani d . 1 1 . .
    O O3 0.88440(18) 0.5994(4) 1.15707(14) 0.0414(6) Uani d . 1 1 . .
    O O4 0.91050(17) 0.2056(3) 0.85758(13) 0.0316(5) Uani d . 1 1 . .
    H H4 0.9698 0.2203 0.8449 0.047 Uiso calc R 1 1 . .
    N N1 0.61755(19) 0.3716(4) 0.58123(15) 0.0267(5) Uani d . 1 1 . .
    H H1 0.5782 0.2885 0.6050 0.032 Uiso calc R 1 1 . .
    C C1 0.7110(2) 0.4610(4) 0.61906(19) 0.0260(6) Uani d . 1 1 . .
    C C2 0.7906(2) 0.4099(4) 0.69719(18) 0.0252(6) Uani d . 1 1 . .
    C C3 0.7579(2) 0.4000(5) 0.78767(18) 0.0264(6) Uani d . 1 1 . .
    C C4 0.6942(2) 0.1981(4) 0.80235(19) 0.0279(6) Uani d . 1 1 . .
    H H4A 0.6195 0.2288 0.7870 0.033 Uiso calc R 1 1 . .
    H H4B 0.7117 0.0912 0.7637 0.033 Uiso calc R 1 1 . .
    C C5 0.7119(2) 0.1065(5) 0.89279(19) 0.0301(6) Uani d . 1 1 . .
    H H5A 0.6482 0.0338 0.9021 0.036 Uiso calc R 1 1 . .
    H H5B 0.7684 0.0044 0.8968 0.036 Uiso calc R 1 1 . .
    C C6 0.7394(2) 0.2648(5) 0.96202(19) 0.0293(7) Uani d . 1 1 . .
    C C7 0.7658(3) 0.3273(5) 1.10039(19) 0.0327(7) Uani d . 1 1 . .
    H H7 0.7714 0.2729 1.1583 0.039 Uiso calc R 1 1 . .
    C C8 0.8486(2) 0.4967(5) 1.0940(2) 0.0338(7) Uani d . 1 1 . .
    C C9 0.8771(2) 0.5268(5) 1.0107(2) 0.0328(7) Uani d . 1 1 . .
    H H9 0.9297 0.6218 1.0028 0.039 Uiso calc R 1 1 . .
    C C10 0.8270(2) 0.4165(5) 0.94420(19) 0.0287(6) Uani d . 1 1 . .
    C C11 0.8592(2) 0.4071(5) 0.85721(18) 0.0270(6) Uani d . 1 1 . .
    C C12 0.9380(2) 0.5804(5) 0.8432(2) 0.0316(7) Uani d . 1 1 . .
    H H12A 0.9080 0.7144 0.8551 0.038 Uiso calc R 1 1 . .
    H H12B 1.0022 0.5614 0.8834 0.038 Uiso calc R 1 1 . .
    C C13 0.9661(2) 0.5851(5) 0.75408(19) 0.0326(7) Uani d . 1 1 . .
    H H13A 1.0117 0.7032 0.7477 0.039 Uiso calc R 1 1 . .
    H H13B 1.0029 0.4580 0.7430 0.039 Uiso calc R 1 1 . .
    C C14 0.8634(2) 0.6041(5) 0.69266(19) 0.0277(6) Uani d . 1 1 . .
    H H14 0.8256 0.7216 0.7135 0.033 Uiso calc R 1 1 . .
    C C15 0.8636(2) 0.6488(5) 0.59791(19) 0.0313(7) Uani d . 1 1 . .
    H H15A 0.8759 0.7955 0.5876 0.038 Uiso calc R 1 1 . .
    H H15B 0.9157 0.5649 0.5751 0.038 Uiso calc R 1 1 . .
    C C16 0.7522(2) 0.5841(4) 0.56234(19) 0.0276(6) Uani d . 1 1 . .
    C C17 0.6812(2) 0.5766(4) 0.48313(18) 0.0262(6) Uani d . 1 1 . .
    C C18 0.6770(2) 0.6725(4) 0.40181(18) 0.0267(6) Uani d . 1 1 . .
    C C19 0.5951(2) 0.6126(5) 0.33970(19) 0.0310(7) Uani d . 1 1 . .
    H H19 0.5918 0.6687 0.2856 0.037 Uiso calc R 1 1 . .
    C C20 0.5165(2) 0.4704(5) 0.35503(19) 0.0308(7) Uani d . 1 1 . .
    H H20 0.4644 0.4318 0.3105 0.037 Uiso calc R 1 1 . .
    C C21 0.5147(2) 0.3863(5) 0.43453(19) 0.0279(6) Uani d . 1 1 . .
    H H21 0.4605 0.2986 0.4455 0.033 Uiso calc R 1 1 . .
    C C22 0.5987(2) 0.4402(4) 0.49762(18) 0.0262(6) Uani d . 1 1 . .
    C C23 0.8453(3) 0.2072(5) 0.6718(2) 0.0308(7) Uani d . 1 1 . .
    H H23A 0.7937 0.0983 0.6598 0.046 Uiso calc R 1 1 . .
    H H23B 0.8987 0.1648 0.7176 0.046 Uiso calc R 1 1 . .
    H H23C 0.8774 0.2338 0.6223 0.046 Uiso calc R 1 1 . .
    C C24 0.6862(2) 0.5888(4) 0.80049(19) 0.0281(6) Uani d . 1 1 . .
    H H24A 0.7270 0.7150 0.8035 0.042 Uiso calc R 1 1 . .
    H H24B 0.6576 0.5712 0.8523 0.042 Uiso calc R 1 1 . .
    H H24C 0.6294 0.5971 0.7537 0.042 Uiso calc R 1 1 . .
    C C25 0.6530(2) 0.4108(6) 1.06813(19) 0.0336(7) Uani d . 1 1 . .
    C C26 0.6353(3) 0.6379(5) 1.0847(2) 0.0384(8) Uani d . 1 1 . .
    H H26A 0.6817 0.7211 1.0565 0.058 Uiso calc R 1 1 . .
    H H26B 0.6497 0.6639 1.1447 0.058 Uiso calc R 1 1 . .
    H H26C 0.5633 0.6738 1.0637 0.058 Uiso calc R 1 1 . .
    C C27 0.5722(3) 0.2731(6) 1.1015(2) 0.0376(8) Uani d . 1 1 . .
    H H27A 0.5028 0.3075 1.0731 0.056 Uiso calc R 1 1 . .
    H H27B 0.5757 0.2954 1.1614 0.056 Uiso calc R 1 1 . .
    H H27C 0.5872 0.1292 1.0912 0.056 Uiso calc R 1 1 . .
    C C28 0.7593(2) 0.8372(4) 0.38782(18) 0.0295(7) Uani d . 1 1 . .
    C C29 0.7411(3) 0.9297(5) 0.2981(2) 0.0381(8) Uani d . 1 1 . .
    H H29A 0.7483 0.8217 0.2576 0.057 Uiso calc R 1 1 . .
    H H29B 0.7924 1.0372 0.2940 0.057 Uiso calc R 1 1 . .
    H H29C 0.6714 0.9881 0.2866 0.057 Uiso calc R 1 1 . .
    C C30 0.7512(3) 1.0194(5) 0.4492(2) 0.0351(7) Uani d . 1 1 . .
    H H30A 0.6870 1.0954 0.4313 0.053 Uiso calc R 1 1 . .
    H H30B 0.8106 1.1109 0.4494 0.053 Uiso calc R 1 1 . .
    H H30C 0.7508 0.9657 0.5054 0.053 Uiso calc R 1 1 . .
    C C31 0.8695(3) 0.7438(5) 0.4004(2) 0.0340(7) Uani d . 1 1 . .
    H H31 0.9255 0.8328 0.4195 0.041 Uiso calc R 1 1 . .
    C C32 0.8925(3) 0.5482(6) 0.3866(2) 0.0426(8) Uani d . 1 1 . .
    H H32A 0.8388 0.4540 0.3675 0.051 Uiso calc R 1 1 . .
    H H32B 0.9625 0.5039 0.3960 0.051 Uiso calc R 1 1 . .
loop_
    _atom_site_aniso_label
    _atom_site_aniso_U_11
    _atom_site_aniso_U_22
    _atom_site_aniso_U_33
    _atom_site_aniso_U_12
    _atom_site_aniso_U_13
    _atom_site_aniso_U_23
    O1 0.0397(12) 0.0260(10) 0.0297(11) 0.0012(9) -0.0062(9) 0.0028(9)
    O2 0.0311(10) 0.0307(11) 0.0269(10) -0.0007(9) -0.0065(8) -0.0031(9)
    O3 0.0390(12) 0.0489(14) 0.0317(12) -0.0085(11) -0.0090(10) -0.0092(11)
    O4 0.0329(11) 0.0272(11) 0.0327(11) 0.0059(9) -0.0019(9) 0.0019(9)
    N1 0.0308(12) 0.0218(12) 0.0254(12) -0.0015(10) -0.0027(10) 0.0024(10)
    C1 0.0273(14) 0.0188(13) 0.0298(15) 0.0013(11) -0.0018(12) -0.0022(11)
    C2 0.0296(14) 0.0163(12) 0.0270(14) 0.0012(12) -0.0037(11) -0.0015(11)
    C3 0.0304(14) 0.0177(13) 0.0276(15) 0.0005(12) -0.0062(12) -0.0004(11)
    C4 0.0310(15) 0.0198(14) 0.0303(14) -0.0030(12) -0.0031(12) -0.0014(11)
    C5 0.0368(16) 0.0186(13) 0.0330(16) -0.0041(12) -0.0006(13) -0.0036(12)
    C6 0.0351(16) 0.0229(15) 0.0268(15) 0.0005(12) -0.0055(12) -0.0014(11)
    C7 0.0348(16) 0.0349(16) 0.0250(15) -0.0017(13) -0.0065(12) 0.0008(13)
    C8 0.0299(15) 0.0364(17) 0.0325(16) 0.0013(13) -0.0034(13) -0.0014(13)
    C9 0.0330(15) 0.0330(16) 0.0296(15) -0.0062(13) -0.0044(12) -0.0008(13)
    C10 0.0307(14) 0.0212(14) 0.0314(15) 0.0026(12) -0.0038(12) 0.0015(12)
    C11 0.0281(14) 0.0216(13) 0.0286(15) 0.0006(12) -0.0044(12) -0.0014(12)
    C12 0.0316(15) 0.0278(15) 0.0325(16) -0.0030(13) -0.0047(12) -0.0014(13)
    C13 0.0306(15) 0.0311(15) 0.0330(16) -0.0027(13) -0.0055(13) -0.0035(13)
    C14 0.0285(14) 0.0231(14) 0.0290(15) -0.0015(12) -0.0037(12) 0.0008(12)
    C15 0.0386(17) 0.0234(14) 0.0283(15) -0.0022(12) -0.0056(13) 0.0026(12)
    C16 0.0322(14) 0.0193(13) 0.0292(15) 0.0002(12) -0.0021(12) -0.0022(12)
    C17 0.0307(14) 0.0206(13) 0.0260(14) 0.0018(12) -0.0001(12) -0.0008(11)
    C18 0.0329(15) 0.0207(13) 0.0247(14) -0.0001(12) -0.0007(11) 0.0007(11)
    C19 0.0353(15) 0.0265(15) 0.0287(15) 0.0036(13) -0.0034(13) 0.0026(12)
    C20 0.0329(15) 0.0247(14) 0.0300(15) 0.0019(12) -0.0099(13) -0.0009(12)
    C21 0.0293(14) 0.0200(13) 0.0318(15) -0.0002(12) -0.0032(12) 0.0019(12)
    C22 0.0327(15) 0.0190(14) 0.0254(14) 0.0028(11) -0.0006(12) -0.0004(11)
    C23 0.0365(16) 0.0212(15) 0.0326(15) 0.0024(12) -0.0016(13) -0.0028(12)
    C24 0.0362(16) 0.0183(13) 0.0280(14) 0.0027(12) -0.0013(12) -0.0020(11)
    C25 0.0339(16) 0.0382(17) 0.0255(15) -0.0009(14) -0.0059(12) -0.0034(13)
    C26 0.0408(17) 0.0387(18) 0.0317(16) 0.0011(14) -0.0074(13) -0.0077(14)
    C27 0.0336(17) 0.0419(19) 0.0354(17) -0.0041(14) -0.0010(14) -0.0025(14)
    C28 0.0384(16) 0.0222(15) 0.0262(15) -0.0027(12) -0.0007(12) 0.0031(12)
    C29 0.0478(19) 0.0319(17) 0.0310(16) -0.0070(14) -0.0054(14) 0.0056(13)
    C30 0.0453(18) 0.0211(15) 0.0359(17) -0.0015(13) -0.0034(14) 0.0009(13)
    C31 0.0332(16) 0.0319(16) 0.0349(16) -0.0061(13) -0.0013(13) 0.0006(13)
    C32 0.0397(18) 0.0356(18) 0.052(2) 0.0042(15) 0.0068(16) 0.0025(15)
_geom_special_details
;
All e.s.d.'s (except the e.s.d. in the dihedral angle between two l.s. planes)
are estimated using the full covariance matrix. The cell e.s.d.'s are taken
into account individually in the estimation of e.s.d.'s in distances, angles
and torsion angles; correlations between e.s.d.'s in cell parameters are only
used when they are defined by crystal symmetry. An approximate (isotropic)
treatment of cell e.s.d.'s is used for estimating e.s.d.'s involving l.s.
planes.
;
loop_
    _geom_bond_atom_site_label_1
    _geom_bond_atom_site_label_2
    _geom_bond_site_symmetry_2
    _geom_bond_distance
    _geom_bond_publ_flag
    O1 C7 . 1.427(4) ?
    O1 C6 . 1.427(4) ?
    O2 C6 . 1.437(4) ?
    O2 C25 . 1.461(4) ?
    O3 C8 . 1.231(4) ?
    O4 C11 . 1.447(4) ?
    O4 H4 . 0.8200 ?
    N1 C1 . 1.379(4) ?
    N1 C22 . 1.390(4) ?
    N1 H1 . 0.8600 ?
    C1 C16 . 1.366(4) ?
    C1 C2 . 1.520(4) ?
    C2 C23 . 1.557(4) ?
    C2 C14 . 1.562(4) ?
    C2 C3 . 1.565(4) ?
    C3 C24 . 1.550(4) ?
    C3 C4 . 1.565(4) ?
    C3 C11 . 1.573(4) ?
    C4 C5 . 1.542(4) ?
    C4 H4A . 0.9700 ?
    C4 H4B . 0.9700 ?
    C5 C6 . 1.500(4) ?
    C5 H5A . 0.9700 ?
    C5 H5B . 0.9700 ?
    C6 C10 . 1.543(4) ?
    C7 C8 . 1.531(5) ?
    C7 C25 . 1.552(4) ?
    C7 H7 . 0.9800 ?
    C8 C9 . 1.443(5) ?
    C9 C10 . 1.351(4) ?
    C9 H9 . 0.9300 ?
    C10 C11 . 1.508(4) ?
    C11 C12 . 1.538(4) ?
    C12 C13 . 1.521(4) ?
    C12 H12A . 0.9700 ?
    C12 H12B . 0.9700 ?
    C13 C14 . 1.520(4) ?
    C13 H13A . 0.9700 ?
    C13 H13B . 0.9700 ?
    C14 C15 . 1.539(4) ?
    C14 H14 . 0.9800 ?
    C15 C16 . 1.509(4) ?
    C15 H15A . 0.9700 ?
    C15 H15B . 0.9700 ?
    C16 C17 . 1.440(4) ?
    C17 C22 . 1.417(4) ?
    C17 C18 . 1.429(4) ?
    C18 C19 . 1.382(4) ?
    C18 C28 . 1.532(4) ?
    C19 C20 . 1.406(5) ?
    C19 H19 . 0.9300 ?
    C20 C21 . 1.381(4) ?
    C20 H20 . 0.9300 ?
    C21 C22 . 1.399(4) ?
    C21 H21 . 0.9300 ?
    C23 H23A . 0.9600 ?
    C23 H23B . 0.9600 ?
    C23 H23C . 0.9600 ?
    C24 H24A . 0.9600 ?
    C24 H24B . 0.9600 ?
    C24 H24C . 0.9600 ?
    C25 C26 . 1.501(5) ?
    C25 C27 . 1.517(5) ?
    C26 H26A . 0.9600 ?
    C26 H26B . 0.9600 ?
    C26 H26C . 0.9600 ?
    C27 H27A . 0.9600 ?
    C27 H27B . 0.9600 ?
    C27 H27C . 0.9600 ?
    C28 C31 . 1.516(4) ?
    C28 C29 . 1.533(4) ?
    C28 C30 . 1.537(4) ?
    C29 H29A . 0.9600 ?
    C29 H29B . 0.9600 ?
    C29 H29C . 0.9600 ?
    C30 H30A . 0.9600 ?
    C30 H30B . 0.9600 ?
    C30 H30C . 0.9600 ?
    C31 C32 . 1.313(5) ?
    C31 H31 . 0.9300 ?
    C32 H32A . 0.9300 ?
    C32 H32B . 0.9300 ?
loop_
    _geom_angle_atom_site_label_1
    _geom_angle_atom_site_label_2
    _geom_angle_atom_site_label_3
    _geom_angle_site_symmetry_1
    _geom_angle_site_symmetry_3
    _geom_angle
    _geom_angle_publ_flag
    C7 O1 C6 . . 102.0(2) ?
    C6 O2 C25 . . 108.6(2) ?
    C11 O4 H4 . . 109.5 ?
    C1 N1 C22 . . 107.5(2) ?
    C1 N1 H1 . . 126.3 ?
    C22 N1 H1 . . 126.3 ?
    C16 C1 N1 . . 110.3(2) ?
    C16 C1 C2 . . 112.9(2) ?
    N1 C1 C2 . . 134.2(3) ?
    C1 C2 C23 . . 103.7(2) ?
    C1 C2 C14 . . 96.9(2) ?
    C23 C2 C14 . . 110.8(2) ?
    C1 C2 C3 . . 121.6(2) ?
    C23 C2 C3 . . 113.7(2) ?
    C14 C2 C3 . . 108.7(2) ?
    C24 C3 C2 . . 109.7(2) ?
    C24 C3 C4 . . 106.9(2) ?
    C2 C3 C4 . . 113.0(2) ?
    C24 C3 C11 . . 109.0(2) ?
    C2 C3 C11 . . 109.9(2) ?
    C4 C3 C11 . . 108.1(2) ?
    C5 C4 C3 . . 116.7(2) ?
    C5 C4 H4A . . 108.1 ?
    C3 C4 H4A . . 108.1 ?
    C5 C4 H4B . . 108.1 ?
    C3 C4 H4B . . 108.1 ?
    H4A C4 H4B . . 107.3 ?
    C6 C5 C4 . . 114.6(2) ?
    C6 C5 H5A . . 108.6 ?
    C4 C5 H5A . . 108.6 ?
    C6 C5 H5B . . 108.6 ?
    C4 C5 H5B . . 108.6 ?
    H5A C5 H5B . . 107.6 ?
    O1 C6 O2 . . 103.8(2) ?
    O1 C6 C5 . . 110.6(2) ?
    O2 C6 C5 . . 110.7(2) ?
    O1 C6 C10 . . 107.8(2) ?
    O2 C6 C10 . . 110.9(2) ?
    C5 C6 C10 . . 112.6(3) ?
    O1 C7 C8 . . 110.3(3) ?
    O1 C7 C25 . . 101.4(2) ?
    C8 C7 C25 . . 110.6(3) ?
    O1 C7 H7 . . 111.4 ?
    C8 C7 H7 . . 111.4 ?
    C25 C7 H7 . . 111.4 ?
    O3 C8 C9 . . 124.6(3) ?
    O3 C8 C7 . . 119.9(3) ?
    C9 C8 C7 . . 115.5(3) ?
    C10 C9 C8 . . 119.8(3) ?
    C10 C9 H9 . . 120.1 ?
    C8 C9 H9 . . 120.1 ?
    C9 C10 C11 . . 125.4(3) ?
    C9 C10 C6 . . 117.1(3) ?
    C11 C10 C6 . . 116.9(3) ?
    O4 C11 C10 . . 102.7(2) ?
    O4 C11 C12 . . 109.6(2) ?
    C10 C11 C12 . . 112.5(2) ?
    O4 C11 C3 . . 107.6(2) ?
    C10 C11 C3 . . 109.8(2) ?
    C12 C11 C3 . . 114.0(2) ?
    C13 C12 C11 . . 113.9(2) ?
    C13 C12 H12A . . 108.8 ?
    C11 C12 H12A . . 108.8 ?
    C13 C12 H12B . . 108.8 ?
    C11 C12 H12B . . 108.8 ?
    H12A C12 H12B . . 107.7 ?
    C14 C13 C12 . . 107.4(2) ?
    C14 C13 H13A . . 110.2 ?
    C12 C13 H13A . . 110.2 ?
    C14 C13 H13B . . 110.2 ?
    C12 C13 H13B . . 110.2 ?
    H13A C13 H13B . . 108.5 ?
    C13 C14 C15 . . 121.1(3) ?
    C13 C14 C2 . . 111.7(2) ?
    C15 C14 C2 . . 106.5(2) ?
    C13 C14 H14 . . 105.4 ?
    C15 C14 H14 . . 105.4 ?
    C2 C14 H14 . . 105.4 ?
    C16 C15 C14 . . 100.1(2) ?
    C16 C15 H15A . . 111.8 ?
    C14 C15 H15A . . 111.8 ?
    C16 C15 H15B . . 111.8 ?
    C14 C15 H15B . . 111.8 ?
    H15A C15 H15B . . 109.5 ?
    C1 C16 C17 . . 107.9(3) ?
    C1 C16 C15 . . 110.4(3) ?
    C17 C16 C15 . . 140.5(3) ?
    C22 C17 C18 . . 119.1(3) ?
    C22 C17 C16 . . 105.3(2) ?
    C18 C17 C16 . . 135.6(3) ?
    C19 C18 C17 . . 116.8(3) ?
    C19 C18 C28 . . 123.4(3) ?
    C17 C18 C28 . . 119.8(2) ?
    C18 C19 C20 . . 122.6(3) ?
    C18 C19 H19 . . 118.7 ?
    C20 C19 H19 . . 118.7 ?
    C21 C20 C19 . . 121.7(3) ?
    C21 C20 H20 . . 119.2 ?
    C19 C20 H20 . . 119.2 ?
    C20 C21 C22 . . 116.5(3) ?
    C20 C21 H21 . . 121.8 ?
    C22 C21 H21 . . 121.8 ?
    N1 C22 C21 . . 127.9(3) ?
    N1 C22 C17 . . 109.1(2) ?
    C21 C22 C17 . . 123.0(3) ?
    C2 C23 H23A . . 109.5 ?
    C2 C23 H23B . . 109.5 ?
    H23A C23 H23B . . 109.5 ?
    C2 C23 H23C . . 109.5 ?
    H23A C23 H23C . . 109.5 ?
    H23B C23 H23C . . 109.5 ?
    C3 C24 H24A . . 109.5 ?
    C3 C24 H24B . . 109.5 ?
    H24A C24 H24B . . 109.5 ?
    C3 C24 H24C . . 109.5 ?
    H24A C24 H24C . . 109.5 ?
    H24B C24 H24C . . 109.5 ?
    O2 C25 C26 . . 109.4(3) ?
    O2 C25 C27 . . 109.2(3) ?
    C26 C25 C27 . . 111.8(3) ?
    O2 C25 C7 . . 100.7(2) ?
    C26 C25 C7 . . 115.7(3) ?
    C27 C25 C7 . . 109.5(3) ?
    C25 C26 H26A . . 109.5 ?
    C25 C26 H26B . . 109.5 ?
    H26A C26 H26B . . 109.5 ?
    C25 C26 H26C . . 109.5 ?
    H26A C26 H26C . . 109.5 ?
    H26B C26 H26C . . 109.5 ?
    C25 C27 H27A . . 109.5 ?
    C25 C27 H27B . . 109.5 ?
    H27A C27 H27B . . 109.5 ?
    C25 C27 H27C . . 109.5 ?
    H27A C27 H27C . . 109.5 ?
    H27B C27 H27C . . 109.5 ?
    C31 C28 C18 . . 110.9(2) ?
    C31 C28 C29 . . 106.3(3) ?
    C18 C28 C29 . . 113.1(3) ?
    C31 C28 C30 . . 111.6(3) ?
    C18 C28 C30 . . 108.3(2) ?
    C29 C28 C30 . . 106.7(3) ?
    C28 C29 H29A . . 109.5 ?
    C28 C29 H29B . . 109.5 ?
    H29A C29 H29B . . 109.5 ?
    C28 C29 H29C . . 109.5 ?
    H29A C29 H29C . . 109.5 ?
    H29B C29 H29C . . 109.5 ?
    C28 C30 H30A . . 109.5 ?
    C28 C30 H30B . . 109.5 ?
    H30A C30 H30B . . 109.5 ?
    C28 C30 H30C . . 109.5 ?
    H30A C30 H30C . . 109.5 ?
    H30B C30 H30C . . 109.5 ?
    C32 C31 C28 . . 125.6(3) ?
    C32 C31 H31 . . 117.2 ?
    C28 C31 H31 . . 117.2 ?
    C31 C32 H32A . . 120.0 ?
    C31 C32 H32B . . 120.0 ?
    H32A C32 H32B . . 120.0 ?
loop_
    _geom_torsion_atom_site_label_1
    _geom_torsion_atom_site_label_2
    _geom_torsion_atom_site_label_3
    _geom_torsion_atom_site_label_4
    _geom_torsion_site_symmetry_1
    _geom_torsion_site_symmetry_2
    _geom_torsion_site_symmetry_3
    _geom_torsion_site_symmetry_4
    _geom_torsion
    _geom_torsion_publ_flag
    C22 N1 C1 C16 . . . . 0.0(3) ?
    C22 N1 C1 C2 . . . . -159.8(3) ?
    C16 C1 C2 C23 . . . . -88.8(3) ?
    N1 C1 C2 C23 . . . . 70.7(4) ?
    C16 C1 C2 C14 . . . . 24.7(3) ?
    N1 C1 C2 C14 . . . . -175.9(3) ?
    C16 C1 C2 C3 . . . . 141.7(3) ?
    N1 C1 C2 C3 . . . . -58.8(4) ?
    C1 C2 C3 C24 . . . . -44.3(3) ?
    C23 C2 C3 C24 . . . . -169.4(2) ?
    C14 C2 C3 C24 . . . . 66.6(3) ?
    C1 C2 C3 C4 . . . . 74.9(3) ?
    C23 C2 C3 C4 . . . . -50.1(3) ?
    C14 C2 C3 C4 . . . . -174.1(2) ?
    C1 C2 C3 C11 . . . . -164.2(2) ?
    C23 C2 C3 C11 . . . . 70.7(3) ?
    C14 C2 C3 C11 . . . . -53.2(3) ?
    C24 C3 C4 C5 . . . . -93.2(3) ?
    C2 C3 C4 C5 . . . . 145.9(3) ?
    C11 C3 C4 C5 . . . . 24.0(3) ?
    C3 C4 C5 C6 . . . . 30.1(4) ?
    C7 O1 C6 O2 . . . . -44.4(3) ?
    C7 O1 C6 C5 . . . . -163.2(3) ?
    C7 O1 C6 C10 . . . . 73.3(3) ?
    C25 O2 C6 O1 . . . . 22.5(3) ?
    C25 O2 C6 C5 . . . . 141.2(2) ?
    C25 O2 C6 C10 . . . . -93.0(3) ?
    C4 C5 C6 O1 . . . . -168.4(2) ?
    C4 C5 C6 O2 . . . . 77.1(3) ?
    C4 C5 C6 C10 . . . . -47.7(3) ?
    C6 O1 C7 C8 . . . . -69.4(3) ?
    C6 O1 C7 C25 . . . . 47.9(3) ?
    O1 C7 C8 O3 . . . . -149.9(3) ?
    C25 C7 C8 O3 . . . . 98.7(3) ?
    O1 C7 C8 C9 . . . . 31.6(4) ?
    C25 C7 C8 C9 . . . . -79.8(3) ?
    O3 C8 C9 C10 . . . . -174.8(3) ?
    C7 C8 C9 C10 . . . . 3.5(4) ?
    C8 C9 C10 C11 . . . . -170.2(3) ?
    C8 C9 C10 C6 . . . . 1.0(4) ?
    O1 C6 C10 C9 . . . . -40.5(4) ?
    O2 C6 C10 C9 . . . . 72.5(3) ?
    C5 C6 C10 C9 . . . . -162.8(3) ?
    O1 C6 C10 C11 . . . . 131.5(3) ?
    O2 C6 C10 C11 . . . . -115.5(3) ?
    C5 C6 C10 C11 . . . . 9.2(4) ?
    C9 C10 C11 O4 . . . . 102.7(3) ?
    C6 C10 C11 O4 . . . . -68.5(3) ?
    C9 C10 C11 C12 . . . . -15.1(4) ?
    C6 C10 C11 C12 . . . . 173.7(2) ?
    C9 C10 C11 C3 . . . . -143.1(3) ?
    C6 C10 C11 C3 . . . . 45.7(3) ?
    C24 C3 C11 O4 . . . . 165.8(2) ?
    C2 C3 C11 O4 . . . . -73.9(3) ?
    C4 C3 C11 O4 . . . . 49.9(3) ?
    C24 C3 C11 C10 . . . . 54.8(3) ?
    C2 C3 C11 C10 . . . . 175.1(2) ?
    C4 C3 C11 C10 . . . . -61.1(3) ?
    C24 C3 C11 C12 . . . . -72.4(3) ?
    C2 C3 C11 C12 . . . . 47.9(3) ?
    C4 C3 C11 C12 . . . . 171.7(2) ?
    O4 C11 C12 C13 . . . . 70.5(3) ?
    C10 C11 C12 C13 . . . . -175.9(2) ?
    C3 C11 C12 C13 . . . . -50.1(3) ?
    C11 C12 C13 C14 . . . . 55.7(3) ?
    C12 C13 C14 C15 . . . . 170.0(3) ?
    C12 C13 C14 C2 . . . . -63.3(3) ?
    C1 C2 C14 C13 . . . . -169.4(2) ?
    C23 C2 C14 C13 . . . . -61.8(3) ?
    C3 C2 C14 C13 . . . . 63.8(3) ?
    C1 C2 C14 C15 . . . . -35.2(3) ?
    C23 C2 C14 C15 . . . . 72.4(3) ?
    C3 C2 C14 C15 . . . . -162.0(2) ?
    C13 C14 C15 C16 . . . . 162.6(3) ?
    C2 C14 C15 C16 . . . . 33.6(3) ?
    N1 C1 C16 C17 . . . . 0.6(3) ?
    C2 C1 C16 C17 . . . . 165.0(2) ?
    N1 C1 C16 C15 . . . . -169.2(2) ?
    C2 C1 C16 C15 . . . . -4.8(3) ?
    C14 C15 C16 C1 . . . . -18.0(3) ?
    C14 C15 C16 C17 . . . . 177.3(4) ?
    C1 C16 C17 C22 . . . . -0.9(3) ?
    C15 C16 C17 C22 . . . . 164.0(4) ?
    C1 C16 C17 C18 . . . . 177.8(3) ?
    C15 C16 C17 C18 . . . . -17.3(6) ?
    C22 C17 C18 C19 . . . . -4.7(4) ?
    C16 C17 C18 C19 . . . . 176.7(3) ?
    C22 C17 C18 C28 . . . . 173.7(3) ?
    C16 C17 C18 C28 . . . . -4.8(5) ?
    C17 C18 C19 C20 . . . . 2.3(4) ?
    C28 C18 C19 C20 . . . . -176.1(3) ?
    C18 C19 C20 C21 . . . . 2.1(5) ?
    C19 C20 C21 C22 . . . . -3.8(4) ?
    C1 N1 C22 C21 . . . . 178.2(3) ?
    C1 N1 C22 C17 . . . . -0.6(3) ?
    C20 C21 C22 N1 . . . . -177.4(3) ?
    C20 C21 C22 C17 . . . . 1.2(4) ?
    C18 C17 C22 N1 . . . . -178.0(3) ?
    C16 C17 C22 N1 . . . . 0.9(3) ?
    C18 C17 C22 C21 . . . . 3.1(4) ?
    C16 C17 C22 C21 . . . . -178.0(3) ?
    C6 O2 C25 C26 . . . . 128.7(3) ?
    C6 O2 C25 C27 . . . . -108.7(3) ?
    C6 O2 C25 C7 . . . . 6.5(3) ?
    O1 C7 C25 O2 . . . . -33.0(3) ?
    C8 C7 C25 O2 . . . . 84.1(3) ?
    O1 C7 C25 C26 . . . . -150.7(3) ?
    C8 C7 C25 C26 . . . . -33.7(4) ?
    O1 C7 C25 C27 . . . . 81.9(3) ?
    C8 C7 C25 C27 . . . . -161.0(3) ?
    C19 C18 C28 C31 . . . . -118.9(3) ?
    C17 C18 C28 C31 . . . . 62.7(3) ?
    C19 C18 C28 C29 . . . . 0.4(4) ?
    C17 C18 C28 C29 . . . . -178.0(3) ?
    C19 C18 C28 C30 . . . . 118.4(3) ?
    C17 C18 C28 C30 . . . . -60.0(3) ?
    C18 C28 C31 C32 . . . . 29.3(4) ?
    C29 C28 C31 C32 . . . . -94.0(4) ?
    C30 C28 C31 C32 . . . . 150.1(3) ?
loop_
    _geom_hbond_atom_site_label_D
    _geom_hbond_atom_site_label_H
    _geom_hbond_atom_site_label_A
    _geom_hbond_site_symmetry_A
    _geom_hbond_distance_DH
    _geom_hbond_distance_HA
    _geom_hbond_distance_DA
    _geom_hbond_angle_DHA
    O4 H4 O3 2_747 0.82 2.03 2.757(3) 148.2
    N1 H1 Cg 2_646 0.86 2.781 3.5270(10)
                                       145.96
