# Supplementary material for: Crystal and mol­ecular structure of aflatrem
Source: Acta Crystallogr E Crystallogr Commun. 2015 Oct 17;71(Pt 11):o867–8. doi: 10.1107/S2056989015019040 (PMC4645010; doi:10.1107/S2056989015019040)
Supplement: Supplementary file 2 [file e-71-0o867-Isup2.hkl]

#
# Unique observed reflections after correcting
# for dispersion and merging Friedel opposites
#
data_I

_exptl_crystal_F_000       540.00
_reflns_d_resolution_high  0.8380
 
loop_
 _symmetry_equiv_pos_as_xyz
 'x, y, z'
 '-x, y+1/2, -z'
 
_cell_length_a    12.8022
_cell_length_b     6.4019
_cell_length_c    15.9557
_cell_angle_alpha  90.000
_cell_angle_beta   98.821
_cell_angle_gamma  90.000
 
loop_
 _refln_index_h
 _refln_index_k
 _refln_index_l
 _refln_F_meas
 _refln_F_sigma
 _refln_A_calc
 _refln_B_calc
   1   0   0      9.7172      0.3980     11.0546      0.0000
   2   0   0    105.1764      1.0375   -108.5491      0.0000
   3   0   0      9.0071      0.4211     -8.9302      0.0000
   4   0   0     29.8657      0.4118    -32.4575      0.0000
   5   0   0     29.6457      0.3601    -33.9426      0.0000
   6   0   0     15.2549      0.3671    -13.7781      0.0000
   7   0   0      6.1132      0.6500      4.9719      0.0000
   8   0   0     36.3727      0.4518     36.4174      0.0000
   9   0   0      8.5103      0.3619      8.4892      0.0000
  10   0   0      8.2739      0.4348     -8.9509      0.0000
  11   0   0     20.1101      0.3706    -21.2220      0.0000
  12   0   0      3.8290      0.6791      3.2294      0.0000
  13   0   0      2.9668      0.9067      4.0425      0.0000
  14   0   0      2.6374      0.7686     -0.3381      0.0000
  15   0   0      3.3921      0.5909     -2.0985      0.0000
   1   1   0    121.3824      0.4343     35.1605    106.5903
   2   1   0     23.8056      0.4239    -21.6736      8.8124
   3   1   0     78.0519      0.3505    -23.1327     78.8679
   4   1   0     26.5594      0.1792    -24.3553      6.0577
   5   1   0     47.1518      0.1983     18.2124    -44.2821
   6   1   0     17.7066      0.2828     17.0695     -6.5798
   7   1   0      4.6335      0.5511     -1.7412      4.2119
   8   1   0      6.0921      0.5619     -5.9435      1.3250
   9   1   0     14.4798      0.2079     -6.5080     13.5895
  10   1   0     13.7698      0.2052    -11.3175      8.1591
  11   1   0      7.4957      0.4156     -2.2422      6.7261
  12   1   0      8.3340      0.2936      1.8053     -8.7302
  13   1   0      2.1323      1.1525      0.8909      0.5234
  14   1   0     10.1150      0.2729      7.2638     -6.8019
   0   2   0     51.1114      0.3774     28.0481     36.1943
   1   2   0     50.8902      0.5093      3.2683     49.7487
   2   2   0      5.2085      0.6241     -3.7927      2.5831
   3   2   0     23.0950      0.2556      1.0488     19.0386
   4   2   0     27.9365      0.2257      5.0197    -27.1658
   5   2   0     35.7450      0.3114     -6.8842    -33.7988
   6   2   0     12.8812      0.3239     11.2505     -3.5934
   7   2   0     19.0012      0.4630      1.0513     19.4143
   8   2   0     13.9785      0.3835      7.3236    -13.1482
   9   2   0     12.2739      0.2347     -7.5833      9.5517
  10   2   0      9.0387      0.2638      1.0832      9.2271
  11   2   0     10.7855      0.2638     -1.9978    -10.1665
  12   2   0      8.3514      0.3859     -2.9086     -6.9720
  13   2   0      4.5055      0.3943     -3.9066      2.2676
  14   2   0      4.5280      0.5011     -3.1654     -3.3168
   1   3   0      6.2936      0.3326     -6.9464     -3.2259
   2   3   0     40.2843      0.4024    -19.3863     33.1577
   3   3   0     21.5853      0.2987    -20.3281     -4.3354
   4   3   0     26.9596      0.2430    -24.7814      2.8209
   5   3   0     19.6926      0.3695    -16.1006      9.3226
   6   3   0     17.7061      0.3766     12.9987    -12.9630
   7   3   0      9.8982      0.2246      8.9083      3.7651
   8   3   0      4.1654      0.3229     -3.5448      2.0971
   9   3   0     10.7466      0.2354      4.5073    -10.6460
  10   3   0     11.8185      0.2349    -11.4388     -2.1338
  11   3   0      8.1343      0.3077      5.5586      6.2448
  12   3   0      2.6761      0.9199     -0.8171     -2.7664
  13   3   0      5.6437      0.3697     -4.7438      0.6259
   0   4   0     40.6265      0.4223    -34.6727    -12.4963
   1   4   0     14.2073      0.3763     11.0037      7.2910
   2   4   0     15.6165      0.2982     12.4330      7.5292
   3   4   0     15.9522      0.2861    -12.7403      9.2096
   4   4   0     10.0515      0.3443      7.6153      6.0297
   5   4   0      9.8831      0.1635     -9.0288     -3.3383
   6   4   0     14.0399      0.1848     -5.4511    -13.0044
   7   4   0     13.9977      0.1885     14.3278      1.7813
   8   4   0      6.4462      0.2978     -6.1682      2.2385
   9   4   0      6.5506      0.3212     -1.9933      6.3239
  10   4   0      5.4543      0.4799      1.9536     -4.9097
  11   4   0      6.5094      0.3054      5.7708     -2.9457
  12   4   0      3.6205      0.4301      3.3569     -1.5937
   1   5   0     33.8877      0.1986      1.5715    -31.5309
   2   5   0      9.5831      0.2115     -6.4130     -5.9612
   3   5   0      9.5095      0.2388     -0.1429     -9.0909
   4   5   0      8.4134      0.2096     -7.3626     -3.4257
   5   5   0      5.5535      0.2819     -0.3978      5.4848
   6   5   0      9.5232      0.2341     -2.8777     -9.0840
   7   5   0      0.0000      1.0715      1.3615      1.8475
   8   5   0     10.0362      0.2427      8.4229      5.5500
   9   5   0      5.2277      0.3875     -2.1897     -4.3340
  10   5   0      5.9396      0.4236     -4.4453     -3.8585
  11   5   0      4.1841      0.3406     -3.5051      1.6030
   0   6   0     21.2331      0.3498    -19.0842      4.8012
   1   6   0      7.3935      0.3109     -2.7562      6.5552
   2   6   0      0.6840      1.0550      0.6445     -0.4729
   3   6   0      2.8072      0.5240     -2.8133     -0.1452
   4   6   0      6.0144      0.2551      2.8754     -5.3909
   5   6   0      4.1098      0.3183      2.4244     -3.4200
   6   6   0      3.8311      0.4315      0.4788      3.9320
   7   6   0     10.9841      0.2439     -5.0977     -9.8635
   8   6   0      3.7660      0.4522      2.5932      1.9420
   9   6   0      6.4450      0.4370      4.0554      5.5623
   1   7   0      6.0831      0.2368     -0.5075     -6.3207
   2   7   0      2.8082      0.4391      2.4078     -0.2605
   3   7   0      7.5022      0.2346      2.0531      7.1103
   4   7   0      0.0000      0.8892      1.0693      0.5325
   5   7   0     10.0393      0.2271      3.1082     -9.7028
   6   7   0      4.4666      0.8227     -1.9476     -3.7595
 -15   0   1      5.5804      0.4342     -5.3417      0.0000
 -14   0   1     20.0291      0.2678     17.5898      0.0000
 -13   0   1     13.6173      0.8340    -13.3123      0.0000
 -12   0   1      6.3706      0.4848     -5.8934      0.0000
 -11   0   1     15.9808      0.3922     15.0962      0.0000
 -10   0   1     18.9346      0.3360    -19.4183      0.0000
  -9   0   1      3.6363      0.9576      4.7644      0.0000
  -8   0   1      8.8470      0.4744      7.6980      0.0000
  -7   0   1      2.0820      1.4842      3.7787      0.0000
  -6   0   1      0.0000      1.4401      2.7509      0.0000
  -5   0   1      0.0000      1.5587     -0.0902      0.0000
  -4   0   1      9.3206      0.5286     11.7467      0.0000
  -3   0   1     11.2429      0.3003      9.4971      0.0000
  -2   0   1     21.6945      0.3438     20.2159      0.0000
  -1   0   1     59.7112      0.3339     65.7273      0.0000
   0   0   1     12.7208      1.8194     12.0258      0.0000
   1   0   1      5.0117      0.3569     -6.3224      0.0000
   2   0   1     44.2246      0.7664    -48.8253      0.0000
   3   0   1     20.8083      0.2777     21.2467      0.0000
   4   0   1     48.8696      0.4929    -49.6806      0.0000
   5   0   1     11.0552      0.4692     11.7361      0.0000
   6   0   1      3.5600      0.8086      2.6114      0.0000
   7   0   1     29.1886      0.3864    -30.2001      0.0000
   8   0   1     20.3107      0.4769    -21.7815      0.0000
   9   0   1     17.8354      0.2982     17.8141      0.0000
  10   0   1      5.5872      0.4621     -6.9125      0.0000
  11   0   1     10.0196      0.3901     10.5743      0.0000
  12   0   1      4.2938      0.5367      4.1512      0.0000
  13   0   1      4.9324      0.6734      4.2695      0.0000
  14   0   1      2.5461      0.7368      2.8685      0.0000
 -15   1   1      3.4990      0.2913     -1.1961      3.4454
 -14   1   1      3.1581      0.5095     -3.3432      0.1778
 -13   1   1      8.0507      0.2839      1.5501      7.3974
 -12   1   1     11.2233      0.2442      0.3314    -11.1612
 -11   1   1     18.8313      0.2997     14.6763     11.9715
 -10   1   1     14.6361      0.1969     -7.4561    -11.7327
  -9   1   1     18.9231      0.2450     -5.0930    -18.9319
  -8   1   1     13.7103      0.4022     13.6695      4.5595
  -7   1   1     13.4706      0.3566     12.0236     -1.5949
  -6   1   1     12.8367      0.2652     -0.0624    -12.7134
  -5   1   1     43.5062      0.2305    -23.5212     38.4480
  -4   1   1     41.1511      0.2235    -27.0251     29.2110
  -3   1   1     30.0848      0.3878     29.2694     15.8589
  -2   1   1     76.3321      0.3653    -42.6338    -69.8639
  -1   1   1     76.0496      0.4362    -67.3648     19.1221
   0   1   1     56.1363      0.2396     52.0213     28.3168
   1   1   1     89.5575      0.3277     80.4785     41.2715
   2   1   1     23.2374      0.2686    -22.2193     -5.2448
   3   1   1     25.5015      0.2979    -19.4087     16.0120
   4   1   1     29.8601      0.2237    -17.3874     25.8953
   5   1   1      3.2056      0.5247     -1.5665     -2.9939
   6   1   1     14.9591      0.3316    -15.1464     -0.9063
   7   1   1      6.0631      0.5292     -4.9606      3.2199
   8   1   1      3.9106      0.7563     -2.1661     -4.6922
   9   1   1     12.5114      0.2159      4.0397     12.7723
  10   1   1     21.9508      0.2649     19.1208    -10.5095
  11   1   1     22.7790      0.2407     -7.8253    -20.8343
  12   1   1      6.4707      0.3793      0.4972      6.0937
  13   1   1      5.3370      0.4427      5.3560     -1.4550
  14   1   1      1.9170      0.7636     -1.0495      0.9698
 -14   2   1      3.3112      0.5732      1.9469      3.3103
 -13   2   1      7.0111      0.2820     -5.6202      3.8472
 -12   2   1     15.0880      0.2391     -6.9148    -12.9292
 -11   2   1      4.7638      0.4109     -3.3807     -3.6285
 -10   2   1     11.9871      0.3326      0.6072     13.2720
  -9   2   1      5.7673      0.3268      0.0853     -4.8891
  -8   2   1     10.1388      0.5180      2.4495      9.8024
  -7   2   1     12.5064      0.3662     13.1198      4.0723
  -6   2   1     52.4696      0.2867     40.0490    -30.5111
  -5   2   1     17.5059      0.2347      8.6558     13.2389
  -4   2   1     57.0469      0.2149    -40.4925     41.0613
  -3   2   1     31.4546      0.2262    -28.9623     -8.9651
  -2   2   1     32.4670      0.3056     -4.3529     31.5402
  -1   2   1     28.8780      0.3149     27.5684     -0.3975
   0   2   1     29.9899      0.2727    -27.8799      5.3397
   1   2   1     34.0121      0.3240     28.8908    -16.0182
   2   2   1     28.2561      0.3052     26.2850     10.0611
   3   2   1      6.1637      0.3014     -1.8475      6.2707
   4   2   1     33.6238      0.3069    -32.6145     -6.2702
   5   2   1     17.3980      0.3168    -10.1812    -14.6460
   6   2   1     19.5011      0.3291     16.2943     -9.7664
   7   2   1     20.1126      0.3859      4.8231    -20.1951
   8   2   1      3.3942      0.6715     -2.6195     -1.9128
   9   2   1     12.1712      0.2353      0.3095    -12.2873
  10   2   1     23.6648      0.3083    -16.0027     18.1413
  11   2   1      6.6881      0.4572     -2.0663      6.3247
  12   2   1      8.0114      0.3808     -4.4903     -6.3232
  13   2   1      6.8905      0.4513      6.5740      2.8329
  14   2   1      3.2549      0.5250      3.7981      0.8294
 -13   3   1      4.6782      0.3868     -4.6827     -0.0898
 -12   3   1      9.0193      0.3392     -4.5134      7.5134
 -11   3   1     14.9228      0.2733     14.7873     -0.8514
 -10   3   1      2.9927      0.5289      3.0392      1.6872
  -9   3   1      1.4587      0.9863     -0.9972      2.0753
  -8   3   1     13.1507      0.1792      7.2712    -11.6268
  -7   3   1      8.2879      0.2832     -4.9777      5.7057
  -6   3   1     15.9236      0.4000    -16.2423      3.4656
  -5   3   1     29.4080      0.3364     29.0712     -5.8560
  -4   3   1      3.4698      0.5202     -2.0890      0.1033
  -3   3   1     18.8596      0.2685      8.3410     16.1565
  -2   3   1     26.9658      0.2705    -18.6255    -18.3990
  -1   3   1     20.8017      0.2513    -14.2651    -11.4168
   0   3   1     12.2522      0.3104      2.4999     10.5572
   1   3   1      5.6700      0.4102     -4.1581      1.7555
   2   3   1     25.8762      0.3101    -21.8024     11.5287
   3   3   1     27.9471      0.3511    -22.7253     14.1955
   4   3   1      7.2582      0.2957      5.1918     -5.0433
   5   3   1     11.9163      0.3989     -2.8634    -10.1368
   6   3   1     15.7598      0.3829    -13.5836     -7.5737
   7   3   1     11.9697      0.2275     12.7036      0.9916
   8   3   1      7.9205      0.2326      6.0688     -5.9569
   9   3   1      6.9114      0.2749      7.7160     -1.9986
  10   3   1     12.5735      0.2629      7.7844      9.8401
  11   3   1      7.6236      0.3621     -4.3646      5.8186
  12   3   1      5.0447      0.4520      1.5225     -5.0194
  13   3   1      1.9809      0.8501     -1.1518      0.3250
 -12   4   1      8.3275      0.2547      6.9006     -4.1756
 -11   4   1      7.1584      0.2461     -4.8767     -4.8529
 -10   4   1      0.0000      1.0706      0.3201      2.3238
  -9   4   1      9.2056      0.2438     -9.4031     -1.0092
  -8   4   1      3.5446      0.4562     -3.9756      1.4742
  -7   4   1     16.6925      0.2427      2.4616     17.6349
  -6   4   1      8.5933      0.1987     -3.4776      7.7213
  -5   4   1      2.9694      0.3913      3.6292      0.4246
  -4   4   1     10.0413      0.3234      5.0267      9.2185
  -3   4   1      6.9672      0.3616     -6.8372     -0.7651
  -2   4   1      5.4180      0.4441     -0.0159     -5.2672
  -1   4   1     22.6959      0.3084    -11.8164    -18.5424
   0   4   1      5.9897      0.4515     -3.6671     -3.7392
   1   4   1      8.9016      0.3248      6.8330      4.5649
   2   4   1     32.4393      0.2938     17.0390     25.8173
   3   4   1      8.2757      0.3627     -7.8051      1.0453
   4   4   1      9.1527      0.2718     -2.0339     -8.7944
   5   4   1      5.3576      0.2508     -0.2214     -6.0001
   6   4   1      9.7004      0.1932     -8.3189     -4.9440
   7   4   1      9.5774      0.2423      9.6894     -0.4103
   8   4   1      4.6574      0.4107      4.4439     -2.9148
   9   4   1     12.9596      0.2333      2.6971    -11.9270
  10   4   1      9.3970      0.2514      7.5333      6.2190
  11   4   1      4.6986      0.3555     -4.2603     -2.1459
  12   4   1      4.3578      0.3451     -0.2939     -4.5806
 -11   5   1      5.6063      0.4038      2.5228      5.6806
 -10   5   1      7.3549      0.3229      5.8793      3.7759
  -9   5   1      4.0635      0.3889      0.9111     -3.9657
  -8   5   1      6.2776      0.3037      1.7224     -5.9386
  -7   5   1      9.4047      0.2568      4.5807      7.0937
  -6   5   1      1.4237      1.0511      0.5099      0.5084
  -5   5   1      7.3717      0.2243     -0.4223     -7.2918
  -4   5   1     11.3038      0.2740     -2.1795     10.9795
  -3   5   1     17.4993      0.1749    -14.4693     10.6156
  -2   5   1     11.5425      0.2103     -6.0761      8.8352
  -1   5   1     21.8239      0.1817     15.3945    -13.1978
   0   5   1     28.2204      0.1892     -0.6251    -26.4778
   1   5   1      7.0310      0.2664      2.2450     -7.2323
   2   5   1      7.9592      0.3067     -6.6071      3.6419
   3   5   1      4.6802      0.3300     -2.4722     -1.7613
   4   5   1      7.7614      0.2160      0.0285     -7.6715
   5   5   1     14.2792      0.1848     -8.0805     11.5294
   6   5   1      7.9898      0.2532     -3.4014     -7.5623
   7   5   1     10.0171      0.2511      6.3931     -7.8473
   8   5   1     10.9000      0.2646      4.3740      9.9096
   9   5   1      1.7717      0.9957      2.0640      2.2829
  10   5   1      8.8842      0.2999     -4.7530      6.6953
  11   5   1      7.9310      0.2839     -0.2921      7.5707
  -9   6   1      1.3916      1.0715      0.3237      0.1851
  -8   6   1      4.5299      0.3599      3.6619     -2.6970
  -7   6   1      5.4619      0.2941     -6.1952     -0.6938
  -6   6   1     10.1494      0.2412     -7.9707      5.5401
  -5   6   1      2.1162      0.7053     -1.5320     -1.0987
  -4   6   1      8.3260      0.2491     -0.6368     -8.6417
  -3   6   1      7.5343      0.2351      3.4751      6.3839
  -2   6   1      2.7085      0.5456     -3.2479      0.4565
  -1   6   1     16.4509      0.2378    -13.7826      7.6748
   0   6   1      2.6656      0.6784     -1.0616      0.3174
   1   6   1     13.4683      0.2521     12.2716     -3.9189
   2   6   1      5.4951      0.3664      4.0235      3.6636
   3   6   1     11.7040      0.2173    -11.3144     -3.1500
   4   6   1      1.9304      0.7725      0.8584     -2.2843
   5   6   1      8.3568      0.2299      8.7147     -1.3986
   6   6   1      4.4536      0.3766      2.5706     -3.3461
   7   6   1      3.4257      0.4326      1.7887      2.9745
   8   6   1      1.2443      0.9961      2.3051     -0.4608
   9   6   1      6.8091      0.3477      7.5835      1.2217
  -6   7   1      0.0000      1.0687     -1.2339     -1.3141
  -5   7   1      9.2088      0.2366     -8.5810     -3.6896
  -4   7   1      9.7757      0.2196     -1.3280    -10.1367
  -3   7   1      5.8905      0.3509      6.0906     -0.0906
  -2   7   1      4.5518      0.2859     -0.2451      4.4331
  -1   7   1      7.7323      0.2117      6.6779     -2.4684
   0   7   1      2.8627      0.4469     -1.2602     -2.7218
   1   7   1      5.2068      0.2811     -4.0462      1.4006
   2   7   1      4.3165      0.3478      3.8723     -1.3271
   3   7   1      7.1045      0.2693      6.2900     -2.5840
   4   7   1      1.5917      0.7345     -1.8042     -1.5776
   5   7   1      4.6351      0.3149     -4.6618     -1.1098
 -15   0   2      2.5719      0.6260     -2.7832      0.0000
 -14   0   2      5.3471      0.4873     -4.7315      0.0000
 -13   0   2     13.6051      0.5006     11.9241      0.0000
 -12   0   2      2.5448      1.1363      1.4156      0.0000
 -11   0   2      4.2937      0.7348      2.7365      0.0000
 -10   0   2     17.2448      0.5651    -16.1048      0.0000
  -9   0   2      6.4854      0.6657     -6.8155      0.0000
  -8   0   2      9.5983      0.4293      8.5858      0.0000
  -7   0   2      3.0175      1.0416     -4.5630      0.0000
  -6   0   2     11.8644      0.5099    -13.1096      0.0000
  -5   0   2     31.0739      0.6128     31.3487      0.0000
  -4   0   2     29.4718      0.7227     33.5190      0.0000
  -3   0   2      4.6171      0.7099     -5.6415      0.0000
  -2   0   2     23.8727      0.2676    -24.3781      0.0000
  -1   0   2     31.5628      0.2723    -34.5426      0.0000
   0   0   2     40.7598      0.4867     48.0869      0.0000
   1   0   2     60.1598      0.5730    -58.4452      0.0000
   2   0   2     29.4757      0.8038    -27.7461      0.0000
   3   0   2     10.2034      0.2686     10.4201      0.0000
   4   0   2     68.8682      0.4855    -65.2311      0.0000
   5   0   2     18.2701      0.6160    -18.7961      0.0000
   6   0   2     13.7318      0.3881     12.7386      0.0000
   7   0   2     25.1538      0.3873    -23.8361      0.0000
   8   0   2     18.8172      0.5160     19.4681      0.0000
   9   0   2     14.1387      0.2777     13.6838      0.0000
  10   0   2      2.6370      0.8771      1.2234      0.0000
  11   0   2      2.4352      1.1309      3.2674      0.0000
  12   0   2     10.3364      0.5060     10.7451      0.0000
  13   0   2     17.3933      0.5386    -17.0978      0.0000
  14   0   2      4.1035      0.4662      4.2636      0.0000
 -15   1   2      3.7429      0.2689     -2.2096      2.5209
 -14   1   2      5.3340      0.3431      4.8589     -2.2677
 -13   1   2      5.8218      0.3577     -3.4446     -4.1751
 -12   1   2      7.2874      0.3734     -6.0150      3.5280
 -11   1   2     11.4706      0.2724     11.7835     -2.8930
 -10   1   2     13.2919      0.2102      4.9868     12.3987
  -9   1   2     13.3119      0.2807    -12.6744     -3.6956
  -8   1   2     12.7387      0.4498      4.8858    -12.7683
  -7   1   2     13.3255      0.3327      7.6701     -9.8816
  -6   1   2     23.2261      0.2974     -2.8568     23.4289
  -5   1   2     43.5447      0.2761    -38.6476     29.1683
  -4   1   2      3.4985      0.6307      0.1880     -2.7539
  -3   1   2     30.9008      0.2308     -7.8998    -32.5036
  -2   1   2     79.9852      1.2013     32.6864     82.7696
  -1   1   2     26.9450      0.2029      1.6547    -27.0895
   0   1   2     36.5286      0.2072    -17.9544    -29.9024
   1   1   2     39.5390      0.2464     36.6943     13.0632
   2   1   2     26.5522      0.2512     -6.0282     25.9570
   3   1   2      8.4219      0.3393     -5.7517      6.3975
   4   1   2     18.1996      0.2737    -15.2823      8.9578
   5   1   2     35.8080      0.2345    -22.1599    -26.5713
   6   1   2     25.7500      0.2776     24.0266      9.4536
   7   1   2      8.8898      0.4469     -3.9939     -9.0319
   8   1   2     15.4677      0.5250      7.4382    -13.2408
   9   1   2      0.8754      1.0485      1.2004     -0.9995
  10   1   2      1.0519      1.0961     -0.2929     -3.1600
  11   1   2     13.5688      0.2572      9.4123     -9.0028
  12   1   2      9.7663      0.3214      1.2479      9.9275
  13   1   2      2.5339      0.6701     -1.3419      2.9355
  14   1   2      6.3914      0.4345     -2.8475     -5.6268
 -14   2   2      4.4167      0.3869     -3.6914      2.4040
 -13   2   2      6.3339      0.2749      4.7400      3.4138
 -12   2   2      2.1106      0.8497      0.8056      1.3703
 -11   2   2      6.1447      0.3828     -2.9269      4.2958
 -10   2   2      5.3948      0.4315      4.1596     -3.9797
  -9   2   2     16.3670      0.2906      1.1834    -16.4535
  -8   2   2      2.0451      1.3595     -0.5465      2.6101
  -7   2   2     11.4207      0.3666      9.5457      6.5456
  -6   2   2     13.5936      0.3403     12.3765     -7.9513
  -5   2   2     12.6358      0.2874      5.3026     11.6704
  -4   2   2     74.1413      0.3015    -42.3320     62.6070
  -3   2   2      9.0618      0.3368      3.7583     -9.1216
  -2   2   2     81.2550      0.2517    -11.5666    -76.6455
  -1   2   2      9.1145      0.3178      2.3993      9.6955
   0   2   2     25.5278      0.2512      5.7532    -24.7350
   1   2   2     12.9163      0.2271      0.0622     11.0981
   2   2   2     14.7192      0.1746      7.1146     11.5813
   3   2   2     21.1000      0.2148     -3.2083    -20.3379
   4   2   2      5.1983      0.3852      2.9612      3.7593
   5   2   2     14.7930      0.3307    -12.5665     -9.3914
   6   2   2     24.1136      0.3295     -2.0555    -24.1558
   7   2   2     10.0273      0.3916      1.3612     -9.6710
   8   2   2      1.5739      1.0296     -1.5029      0.7326
   9   2   2     38.9889      0.2664     -7.0989     37.6592
  10   2   2      0.0000      1.2290      2.3173      0.3484
  11   2   2      7.5080      0.3511      3.2956     -7.7648
  12   2   2      5.1564      0.5508      4.6979     -0.0947
  13   2   2      3.8634      0.6305      0.6966      3.5391
  14   2   2      2.4379      0.7451     -0.3485     -2.5863
 -14   3   2      4.5519      0.3590      4.4122      0.9223
 -13   3   2      3.9515      0.3451     -3.3774      1.7904
 -12   3   2      2.3559      0.7442     -0.2005     -0.7038
 -11   3   2      8.6073      0.3082     -8.4982     -0.5271
 -10   3   2      7.0714      0.3069     -6.2275     -3.5710
  -9   3   2      6.5574      0.2521     -0.7156      7.1429
  -8   3   2      7.3797      0.2673      7.0403      4.4024
  -7   3   2      7.4573      0.2503      7.2301     -1.9466
  -6   3   2     10.8839      0.4880      7.9848     -8.6888
  -5   3   2     11.7524      0.2691      9.5463     -8.0239
  -4   3   2     14.5312      0.2406    -12.6828      4.9988
  -3   3   2     65.1363      0.4090    -61.4998      0.3502
  -2   3   2      9.8825      0.3174      8.2712     -4.1899
  -1   3   2     11.9933      0.2308    -11.0973      4.4558
   0   3   2     21.7257      0.2565     13.1082     15.1344
   1   3   2     17.9415      0.2742     16.3609      0.1379
   2   3   2     32.1979      0.2346    -10.6463     27.3932
   3   3   2      9.6381      0.3011     -8.6234     -3.3150
   4   3   2     15.4904      0.2967      1.0697    -16.3164
   5   3   2     19.5509      0.3507    -18.0997      0.9605
   6   3   2     16.5526      0.4117     13.6071     -9.9340
   7   3   2     24.7135      0.2111     21.8764    -12.2081
   8   3   2     23.6511      0.2108     22.1392      9.2849
   9   3   2      2.5127      0.7866      3.5996      0.7085
  10   3   2     14.7250      0.2449    -12.4997      9.6828
  11   3   2      5.9894      0.4200     -2.6229      4.9346
  12   3   2      5.5538      0.3993     -1.4218     -5.5368
  13   3   2      2.2303      0.6594     -1.1894     -1.1538
 -13   4   2      3.7414      0.9795     -3.4175     -4.1443
 -12   4   2      3.1590      0.5245      1.0085      2.4244
 -11   4   2      2.2910      0.5556     -0.2055      2.6421
 -10   4   2      3.0077      0.4931      0.4985     -3.1814
  -9   4   2     10.5636      0.2190     10.4518      1.9313
  -8   4   2     11.0149      0.2238     -8.3614      7.4703
  -7   4   2      5.3312      0.3205      0.3097      6.0909
  -6   4   2      7.2492      0.2398     -7.1483      1.1973
  -5   4   2     12.3639      0.1692     -6.5591    -10.0669
  -4   4   2     13.7657      0.2648      5.6705     13.1398
  -3   4   2      9.8863      0.3316     -2.3277     -9.2594
  -2   4   2     18.5728      0.2807      6.2636    -16.4797
  -1   4   2     18.5763      0.2712     17.9367      2.2981
   0   4   2      4.0216      0.5870      0.5924      4.2485
   1   4   2     11.9658      0.3272     11.2149     -0.0859
   2   4   2     13.5607      0.3736    -12.4170     -6.9705
   3   4   2     15.8796      0.3036    -14.9017      3.9791
   4   4   2      7.6292      0.2229      3.1918      6.7208
   5   4   2      7.7917      0.1891      1.3506     -7.9693
   6   4   2     20.9811      0.1671    -17.0198    -11.8308
   7   4   2     24.6847      0.1897     25.0516      0.4621
   8   4   2     13.2156      0.2596     14.0934      0.1442
   9   4   2      7.5782      0.3461     -7.3558      4.0105
  10   4   2      3.2240      0.5533     -2.8924     -0.4592
  11   4   2     10.6665      0.2829    -10.4956      1.2328
  12   4   2      4.6409      0.3300     -4.2154      1.7014
 -11   5   2      2.6529      0.6008      1.5349     -1.1385
 -10   5   2      7.5733      0.2580      2.7679     -7.1944
  -9   5   2      5.1026      0.3276      1.1228      4.9826
  -8   5   2      5.2649      0.3381     -5.3618      0.0441
  -7   5   2      8.7856      0.2408     -8.3280     -0.9615
  -6   5   2     10.8047      0.2416     -4.3617     11.1164
  -5   5   2      3.1219      0.4753      3.3881     -0.1030
  -4   5   2     10.1789      0.2142      9.2474     -4.6379
  -3   5   2      4.2397      0.3715     -1.0839     -2.2552
  -2   5   2     16.9682      0.2600     -1.9251    -16.7719
  -1   5   2      7.3821      0.2395     -4.1266     -6.3221
   0   5   2      7.4184      0.2536     -2.1943     -6.6217
   1   5   2      7.9625      0.2260     -6.5183      3.3476
   2   5   2     11.0292      0.2232     -6.9056      8.1619
   3   5   2      5.9734      0.2796     -0.9921      5.0065
   4   5   2     13.7106      0.1887     13.7225      2.0132
   5   5   2     13.3737      0.1907     13.1807      0.1306
   6   5   2      6.4453      0.3110     -5.9432     -2.4334
   7   5   2      9.6278      0.2513     -9.3649      0.8381
   8   5   2     16.4668      0.2488     11.0183     12.4080
   9   5   2      2.1835      0.7807     -1.0889     -0.8508
  10   5   2      8.2503      0.2620     -4.3843      7.5673
  11   5   2      7.4188      0.2337     -4.5595      6.6194
  -9   6   2      3.0070      0.5756      2.3473      1.9263
  -8   6   2      4.0707      0.3906     -4.1538     -0.6699
  -7   6   2      6.7622      0.2841     -3.2037     -5.5008
  -6   6   2      2.8577      0.6113     -1.1714     -2.6732
  -5   6   2      6.6938      0.2753      5.9789     -2.9234
  -4   6   2      4.7509      0.3685      4.3331      2.5391
  -3   6   2      6.7432      0.2722     -5.5674      3.7959
  -2   6   2     15.2596      0.2333    -10.5666     10.3522
  -1   6   2      5.5079      0.3728      1.8234      5.1675
   0   6   2      8.9564      0.2588      8.4030      2.2713
   1   6   2     18.6183      0.2334     14.3018    -10.0701
   2   6   2      5.7339      0.3070      2.9980     -3.7161
   3   6   2      3.3064      0.4668     -0.4725     -3.1356
   4   6   2      9.9177      0.2263      2.7472     -9.2310
   5   6   2      3.3831      0.5051     -0.8054     -3.0032
   6   6   2     11.6942      0.2413     -6.4827     10.3856
   7   6   2      2.6263      0.6259     -2.2024     -0.6166
   8   6   2     14.0655      0.2058     10.9600      9.5932
  -6   7   2      8.3932      0.3852     -5.6155     -6.6301
  -5   7   2      1.5344      0.8072     -1.8433      1.8479
  -4   7   2      4.2551      0.3708      0.2491      4.6046
  -3   7   2      9.5908      0.2483      9.0072     -2.2584
  -2   7   2      7.6854      0.2844      8.2370     -0.0480
  -1   7   2      2.2702      0.6177     -1.0169      0.5760
   0   7   2      9.1040      0.2198     -7.7131     -5.1808
   1   7   2     11.5588      0.1896     -5.8721    -10.1111
   2   7   2     12.6253      0.1827     11.3400      4.3525
   3   7   2     11.2791      0.2760     -6.5821      9.0795
   4   7   2     12.6392      0.2613    -10.0226      7.9178
   5   7   2     12.9574      0.2256     11.5580     -4.8902
 -15   0   3      2.8572      0.7618      2.1430      0.0000
 -14   0   3      6.3967      0.3888      5.6967      0.0000
 -13   0   3     12.7120      0.5430    -11.7118      0.0000
 -12   0   3      4.5746      0.6114      4.8530      0.0000
 -11   0   3      3.8911      0.7113      3.7337      0.0000
 -10   0   3     34.4793      0.2803    -33.3566      0.0000
  -9   0   3      7.7680      0.4623     -9.2227      0.0000
  -8   0   3     34.9757      0.3753     33.9371      0.0000
  -7   0   3     14.0435      0.4893    -13.3930      0.0000
  -6   0   3     13.1920      0.4570     13.8985      0.0000
  -5   0   3     19.8498      0.3131     20.7462      0.0000
  -4   0   3      8.1070      0.5771      6.0490      0.0000
  -3   0   3     37.4335      0.4532    -44.3256      0.0000
  -2   0   3     20.3712      0.3507    -17.8010      0.0000
  -1   0   3     62.6225      0.3628    -58.9627      0.0000
   0   0   3      9.9380      0.3318      9.6179      0.0000
   1   0   3     47.6111      0.4587     41.4203      0.0000
   2   0   3     24.9907      0.3638    -20.3059      0.0000
   3   0   3     32.8760      0.5266    -31.8576      0.0000
   4   0   3      7.3261      0.3073     -5.7178      0.0000
   5   0   3     26.9455      0.3599     26.5730      0.0000
   6   0   3     19.7111      0.4473     20.3436      0.0000
   7   0   3      5.9642      0.6392      7.2126      0.0000
   8   0   3      3.2033      1.1804     -3.9332      0.0000
   9   0   3      6.7776      0.4158      7.3511      0.0000
  10   0   3     15.6686      0.3541     16.2251      0.0000
  11   0   3      2.2578      1.5043      3.2014      0.0000
  12   0   3     11.9682      0.5790    -12.9562      0.0000
  13   0   3      4.1984      0.4639     -4.2511      0.0000
  14   0   3      5.9680      0.6100      6.5606      0.0000
 -15   1   3      5.5976      0.2251      1.8130     -4.4703
 -14   1   3      3.6149      0.4661     -2.2353      2.4816
 -13   1   3      8.7857      0.2492      2.0445      8.0830
 -12   1   3     11.8106      0.2820     -8.4199     -7.5267
 -11   1   3      9.4333      0.2503      8.9114     -2.0733
 -10   1   3      5.0435      0.3490      4.0064      3.8674
  -9   1   3     14.5008      0.2249    -12.3062     -7.6310
  -8   1   3      7.6434      0.4848      8.7185      1.5534
  -7   1   3      5.5812      0.5458     -6.2900      0.9941
  -6   1   3     12.1438      0.3572     -0.1292    -11.9330
  -5   1   3     24.6142      0.2651     -1.6346     26.7597
  -4   1   3     34.9136      0.2938    -35.4408      7.6995
  -3   1   3     50.8813      0.4082     48.0085    -11.7831
  -2   1   3     13.1127      0.2824     -0.9906    -14.9922
  -1   1   3     12.8981      0.2580     12.1182      3.9239
   0   1   3     45.2281      0.2904     17.1438    -37.7074
   1   1   3     17.3100      0.4073     16.3477     -2.1897
   2   1   3     18.0496      0.2378      1.6811    -17.0655
   3   1   3     10.8552      0.2755      9.2752      2.9665
   4   1   3     28.6380      0.4038    -29.5227     -2.0541
   5   1   3     20.3472      0.2719    -19.3286      3.6527
   6   1   3     28.2014      0.2633     19.6834    -17.8382
   7   1   3     16.6518      0.4460     15.3042      6.6245
   8   1   3      6.0796      0.6299     -5.6849     -2.6848
   9   1   3      6.4390      0.2928     -0.7840     -6.5738
  10   1   3      6.9178      0.3052     -0.8643     -7.1719
  11   1   3     11.8114      0.3206      4.0892     11.4132
  12   1   3      8.9646      0.4714     -0.3970      8.5536
  13   1   3      3.8825      0.5897     -3.4286      0.6475
  14   1   3      6.5262      0.2828     -5.2141     -3.5146
 -14   2   3      4.5235      0.4274      3.8395     -1.4396
 -13   2   3     10.0534      0.2206     -7.9321      4.8800
 -12   2   3      5.7407      0.3906     -5.7228     -2.1558
 -11   2   3     18.7234      0.2268      5.3174    -17.1569
 -10   2   3     13.3764      0.2596     13.3853     -2.0791
  -9   2   3      3.8305      0.5064     -3.3802     -0.7211
  -8   2   3      2.9351      0.8571     -1.2812      2.1977
  -7   2   3      6.7558      0.4748     -2.8903      6.3231
  -6   2   3     12.2715      0.3787     -0.0400    -13.5640
  -5   2   3     54.1138      0.3357     -9.4178     50.5526
  -4   2   3     20.1630      0.2641     -5.4020    -19.5038
  -3   2   3     55.4144      0.5112    -19.8503    -52.9649
  -2   2   3     34.6748      0.2381      0.6628     31.8500
  -1   2   3     19.5465      0.1960      8.0578    -18.1100
   0   2   3     24.9234      0.2709     -0.2643    -24.5696
   1   2   3     22.3686      0.2253    -11.8427     16.6056
   2   2   3     35.4016      0.2447     33.0785     -1.8550
   3   2   3     17.0427      0.2753      9.6540    -13.2576
   4   2   3      5.8650      0.3282      2.6934      4.1015
   5   2   3     14.5904      0.3214    -14.4192      0.1156
   6   2   3      0.6503      1.3480     -0.0801     -1.1067
   7   2   3     20.2675      0.3452     -5.1357     19.6063
   8   2   3     18.4159      0.2059     -5.3174     18.6769
   9   2   3     10.5137      0.2629      8.9621     -6.1976
  10   2   3      7.2796      0.3548      6.7956     -1.9945
  11   2   3      8.7433      0.4338      7.3832     -4.7660
  12   2   3      1.9382      1.1903     -2.4257      3.2233
  13   2   3      3.1906      0.6309      0.7389      2.2181
 -14   3   3      2.6704      0.6454     -2.8583     -0.6500
 -13   3   3      3.9762      0.3525      2.9306     -2.2619
 -12   3   3     12.4142      0.2462    -10.7002      4.6644
 -11   3   3      2.6742      0.6282     -1.2832      1.6156
 -10   3   3      5.5867      0.3005      5.6772     -1.1392
  -9   3   3     10.6935      0.2088      7.4782     -7.7028
  -8   3   3      6.7409      0.2619      7.0381     -2.5777
  -7   3   3      8.0067      0.2181     -7.0847      3.3119
  -6   3   3      2.0644      1.4649      1.8379      1.9551
  -5   3   3     18.6602      0.2527      7.2336    -18.0381
  -4   3   3     49.4242      0.2893    -42.3770     23.8939
  -3   3   3     29.1094      0.2913     10.6724     25.5453
  -2   3   3     18.5387      0.3059     10.9312    -15.6740
  -1   3   3     19.5937      0.2559    -11.6437    -15.6439
   0   3   3      5.0755      0.3431      3.8666     -3.6353
   1   3   3      7.2577      0.2849      4.8579     -3.9046
   2   3   3     19.2986      0.3045      3.8216     17.7435
   3   3   3     16.2177      0.2771     15.4961     -2.8615
   4   3   3      2.2003      1.2418      0.9469     -2.1850
   5   3   3      1.4423      1.4706     -0.2927      1.2187
   6   3   3     15.6801      0.2764     15.1726     -4.9715
   7   3   3     26.7613      0.2027     27.2520     -6.4723
   8   3   3     31.2250      0.2501    -29.6744     -9.2392
   9   3   3     19.8020      0.2512    -16.6406     11.1734
  10   3   3      8.4817      0.3376      7.4188      5.3434
  11   3   3      5.1300      0.3900      3.7594      3.9000
  12   3   3      4.6213      0.5091     -5.1810     -0.3993
  13   3   3      2.1431      0.7015     -0.5895     -2.9553
 -13   4   3      2.3365      1.5886      2.7497     -1.1104
 -12   4   3      3.8361      0.3808     -2.4392     -2.6111
 -11   4   3      0.0000      0.9541     -0.5078      0.3077
 -10   4   3      4.3731      0.3406      2.8093      2.2737
  -9   4   3      3.6047      0.3871     -3.9585     -0.1927
  -8   4   3      8.6666      0.2584     -7.6046     -0.5751
  -7   4   3     13.9824      0.2100     12.1189      7.6011
  -6   4   3     10.8834      0.2215     10.9104     -3.8094
  -5   4   3      5.4219      0.2548     -6.0581     -0.9926
  -4   4   3     17.9211      0.2128     11.7487    -12.8524
  -3   4   3     17.6372      0.3626    -16.4641     -8.5860
  -2   4   3      4.7032      0.6111     -4.3648     -2.4186
  -1   4   3      5.0831      0.4721      4.6002      0.5735
   0   4   3     14.2835      0.3654      1.8114    -13.9808
   1   4   3      7.2405      0.6124      6.5913      3.7793
   2   4   3     27.7043      0.4149      7.7327     25.3837
   3   4   3      7.1517      0.3408      4.2673      6.0402
   4   4   3     12.7902      0.1733     -3.1744    -12.1369
   5   4   3     29.1118      0.1862    -28.0397      2.2806
   6   4   3     13.8190      0.1931     -4.2287    -13.6361
   7   4   3      5.4924      0.3315      4.8333      2.0953
   8   4   3     20.1758      0.2891     14.4902     13.8572
   9   4   3      1.3348      1.1076     -1.4240      0.0842
  10   4   3      5.3270      0.4050     -0.3512      5.4830
  11   4   3      2.9256      0.5339     -2.8121      0.8389
  12   4   3      3.6673      0.3877     -3.0775      2.1243
 -11   5   3      5.1466      0.2735     -2.9056     -4.4946
 -10   5   3      5.1401      0.2990      5.5521      0.9448
  -9   5   3      3.7299      0.4697      3.1600      1.3564
  -8   5   3      4.6232      0.4470     -1.4408      4.9896
  -7   5   3      1.9447      0.8232     -1.4381      1.4923
  -6   5   3     11.1272      0.2317      4.8650     10.3814
  -5   5   3     15.4330      0.1932    -10.0574    -12.4155
  -4   5   3      4.7122      0.3353     -3.7616     -2.5078
  -3   5   3      7.1995      0.2359     -5.2380      5.5083
  -2   5   3      9.1599      0.2277      0.5468     -9.9542
  -1   5   3     14.8109      0.1963     10.7968    -10.5677
   0   5   3      5.9163      0.3251      1.5473      5.1573
   1   5   3     15.5582      0.1964     14.2883      3.4350
   2   5   3      4.8218      0.3429     -2.1403     -3.4457
   3   5   3     19.9001      0.1829    -17.1602      9.3885
   4   5   3     30.0486      0.1963      5.2202     28.8034
   5   5   3      4.4279      0.3370     -3.7146      2.8266
   6   5   3     11.8244      0.2364     -1.6475    -12.2277
   7   5   3     14.5125      0.2885     14.3517     -4.6940
   8   5   3      2.9121      0.6173      1.5651     -3.0850
   9   5   3      0.0000      1.1040     -0.4486     -0.4572
  10   5   3      2.8949      0.5098     -0.6086      3.1206
  -9   6   3      3.2239      0.4138      0.0335      2.9539
  -8   6   3      2.5709      0.5839     -1.5228     -1.1973
  -7   6   3      4.0566      0.3887      3.5406     -0.5419
  -6   6   3     12.5739      0.2277     -1.0381     13.2106
  -5   6   3     11.6417      0.2138    -11.7523      0.8469
  -4   6   3     13.4464      0.2316      0.9683    -13.1267
  -3   6   3     19.0425      0.2086     16.4345     10.0903
  -2   6   3      4.7596      0.3559      0.6842     -3.7691
  -1   6   3     10.6606      0.2487     -9.2508     -3.7395
   0   6   3     10.8865      0.2872      9.2481     -4.5708
   1   6   3     11.5380      0.2656      8.8640      6.4661
   2   6   3      4.4847      0.3722      2.2838      3.7330
   3   6   3     15.6674      0.2243     -9.9376    -11.0845
   4   6   3      5.7704      0.2965     -3.1083     -4.6596
   5   6   3     10.9198      0.2755      0.3388     11.0464
   6   6   3      6.0209      0.3367      1.0159     -6.1904
   7   6   3      4.9850      0.3386     -5.2705      1.1487
   8   6   3      2.1261      0.7381     -0.9723      2.0829
  -5   7   3      3.9602      0.2698     -2.8537      3.4596
  -4   7   3      9.4392      0.2230      9.0314     -2.2162
  -3   7   3      2.6553      0.6321     -0.1282     -1.2945
  -2   7   3      3.5645      0.4897      1.4269      3.6464
  -1   7   3      3.5155      0.4466      1.2424     -3.6216
   0   7   3      7.0844      0.2576     -4.1761      5.7670
   1   7   3      9.3695      0.2662     -7.0636      5.2165
   2   7   3      4.7462      0.4659      2.7213     -3.3221
   3   7   3      6.6505      0.3983      1.2840      6.5213
   4   7   3      3.1190      0.5145     -2.6340      0.8800
   5   7   3      1.5792      0.8802     -0.7476     -1.2985
 -15   0   4      2.4332      0.8769      2.5856      0.0000
 -14   0   4     15.5453      0.2659    -14.4630      0.0000
 -13   0   4      3.5438      0.7544     -3.1685      0.0000
 -12   0   4      8.5112      0.3710      8.3218      0.0000
 -11   0   4      4.0779      0.6451      4.8341      0.0000
 -10   0   4      5.6043      0.7989     -5.6750      0.0000
  -9   0   4      2.0050      1.0815      3.0729      0.0000
  -8   0   4      6.5811      0.6470     -6.0557      0.0000
  -7   0   4      3.3724      0.8213      2.1497      0.0000
  -6   0   4      6.0601      0.5620     -6.6718      0.0000
  -5   0   4      8.9731      0.4225     10.3553      0.0000
  -4   0   4     17.5818      0.3689     20.0792      0.0000
  -3   0   4     26.4421      0.2976     30.0855      0.0000
  -2   0   4     32.2878      0.3806     32.5688      0.0000
  -1   0   4     46.3627      0.5031    -46.0932      0.0000
   0   0   4     60.9633      0.7180    -66.0038      0.0000
   1   0   4      8.9081      0.3357      8.1139      0.0000
   2   0   4     62.1958      0.4467    -57.6411      0.0000
   3   0   4     42.5601      0.3638     43.0359      0.0000
   4   0   4     43.9686      0.2836     42.3578      0.0000
   5   0   4     50.9890      0.4531     47.4529      0.0000
   6   0   4     23.3371      0.4174     23.1903      0.0000
   7   0   4     24.9282      0.4459    -24.0214      0.0000
   8   0   4      4.5898      0.5074     -5.2404      0.0000
   9   0   4      2.0717      1.3414      1.3869      0.0000
  10   0   4      2.6997      0.9161     -1.6585      0.0000
  11   0   4      0.0000      1.3521     -3.0379      0.0000
  12   0   4      6.1147      0.6118     -6.7606      0.0000
  13   0   4      5.9602      0.4339     -5.4668      0.0000
  14   0   4      1.9282      0.9869     -1.2877      0.0000
 -15   1   4      6.6988      0.2204      5.4496      2.8843
 -14   1   4      5.7906      0.3033      5.2334     -0.3291
 -13   1   4      9.4344      0.2415     -3.8267     -8.5498
 -12   1   4      8.7494      0.3742      4.7412     -6.8080
 -11   1   4      8.7237      0.2595      8.0755      3.6333
 -10   1   4     10.0706      0.2202     -9.3069      6.0821
  -9   1   4     27.1627      0.2396    -23.1420     11.5466
  -8   1   4      7.3790      0.5185      6.0859     -5.9923
  -7   1   4     10.0782      0.4357      9.8692     -6.4178
  -6   1   4      5.0503      0.4690      1.2196     -4.5986
  -5   1   4     17.6857      0.3461     16.5926     -6.0714
  -4   1   4      9.7022      0.3481      8.6194     -6.0761
  -3   1   4     13.0872      0.2844      4.2799    -11.8844
  -2   1   4     23.4844      0.2538      0.6015     26.1416
  -1   1   4     29.3453      0.3751    -20.2795     26.3581
   0   1   4     24.4666      0.2571     -2.3975    -24.5201
   1   1   4      8.0611      0.3513      6.7294      1.8176
   2   1   4     14.7041      0.2542     -2.7303    -14.7906
   3   1   4     28.8052      0.3134    -11.0407    -24.3452
   4   1   4     13.4548      0.3166      9.7024      8.1709
   5   1   4      8.5087      0.3632     -7.4626     -2.6857
   6   1   4     26.6907      0.3812     11.4970     22.7493
   7   1   4      6.2196      0.6571     -6.3192      3.5361
   8   1   4     10.0140      0.2159     -7.3601     -6.5519
   9   1   4      5.8468      0.3059     -5.3242      3.4172
  10   1   4     14.0183      0.3074     -0.3219     14.7601
  11   1   4      6.3406      0.5141      6.6006      2.2585
  12   1   4      2.8590      0.6304      2.2466      0.5992
  13   1   4      4.8188      0.4426     -4.8559     -2.1845
  14   1   4      4.6874      0.5594     -4.2881      1.2619
 -14   2   4      0.8810      1.0695     -0.0104     -0.8766
 -13   2   4      4.2289      0.4108     -0.5749      3.6227
 -12   2   4      4.9894      0.3606      5.8002     -0.0519
 -11   2   4      8.8346      0.2719      0.4213     -9.4700
 -10   2   4      2.3118      0.6768      1.8443      0.4164
  -9   2   4      6.7199      0.2672     -0.3615      7.7533
  -8   2   4      8.6527      0.2784     -7.8480      4.3976
  -7   2   4      6.5576      0.5006     -1.2158     -6.1242
  -6   2   4      9.8062      0.4376     -4.5099     -9.7894
  -5   2   4     13.2597      0.3383     13.5381     -5.9838
  -4   2   4     37.9260      0.2317    -17.4016     31.2970
  -3   2   4      5.6343      0.3618      4.7936     -4.1342
  -2   2   4      4.6003      0.2827     -3.6434      2.0553
  -1   2   4      8.6340      0.1844      2.8765     -7.2830
   0   2   4     24.0847      0.2139     18.6275    -14.5918
   1   2   4     10.1173      0.2480      6.1387      5.6320
   2   2   4     13.0531      0.2435      5.6812     -9.9438
   3   2   4     10.8288      0.2245     -0.4454    -10.0758
   4   2   4     22.5824      0.2745     -9.5446     20.2806
   5   2   4     19.8405      0.3450     -0.2742     18.9645
   6   2   4     23.2784      0.3777    -13.9753     19.0510
   7   2   4     12.2454      0.2908      2.1893     11.3923
   8   2   4     11.1482      0.2525      7.4602     -7.9924
   9   2   4     20.7768      0.2617     19.7273     -7.8174
  10   2   4      8.1303      0.3408     -4.5142     -6.6561
  11   2   4     13.0357      0.3256    -11.7022     -6.3386
  12   2   4      4.2488      0.5969      1.1335     -4.6593
  13   2   4      5.2504      0.3534      1.1331      5.5236
 -14   3   4      0.0000      1.6168     -0.1778      1.5539
 -13   3   4      4.9283      0.3206     -4.0420      2.1577
 -12   3   4      4.3979      0.4774     -0.8850      3.0740
 -11   3   4      5.4461      0.3556      5.5673      0.6656
 -10   3   4     12.6762      0.2108      6.2494    -11.8284
  -9   3   4      5.5689      0.3030      3.4400     -4.4975
  -8   3   4      0.0000      0.9749     -0.0278      1.2064
  -7   3   4      8.9070      0.2451      7.3107      6.1856
  -6   3   4     16.5922      0.4237    -14.7263     -8.9483
  -5   3   4     19.0301      0.3124     -0.3350     19.0461
  -4   3   4     23.2746      0.3106     23.8764     -2.0234
  -3   3   4     16.9105      0.2749    -16.0116     -0.1453
  -2   3   4     15.5726      0.2421     -7.8571     13.0014
  -1   3   4      4.5874      0.4396     -4.0989     -2.6791
   0   3   4     22.8405      0.2242     20.4057    -10.3176
   1   3   4      8.4351      0.2718     -7.0353     -2.7919
   2   3   4      2.6111      0.6431     -2.4741     -0.6786
   3   3   4     27.1551      0.2999     23.6490      9.8251
   4   3   4     19.7063      0.3405      1.2738    -18.9235
   5   3   4      7.8951      0.6024      6.1711      4.9225
   6   3   4     11.1231      0.2046     10.4146     -0.1206
   7   3   4     17.9993      0.2047    -18.7598      0.3264
   8   3   4     20.9654      0.2328    -21.1378      2.3085
   9   3   4     13.2822      0.2422    -11.1876     -6.1874
  10   3   4      9.6806      0.2679      4.0217      8.9934
  11   3   4      8.4706      0.3200     -6.5675      5.9949
  12   3   4      7.2109      0.3051      5.4549     -4.8171
  13   3   4      3.6254      0.7253      2.8960     -1.4810
 -12   4   4      3.8574      0.3990     -4.0708     -0.0170
 -11   4   4      5.9988      0.2707     -5.8117      1.6444
 -10   4   4      3.3837      0.4999      2.3718      0.9039
  -9   4   4      4.1903      0.3743      3.9524      3.1137
  -8   4   4     12.0261      0.2211      9.0831     -6.7625
  -7   4   4     11.0544      0.2086     -9.9134     -4.8046
  -6   4   4     11.5079      0.2313      4.5833     10.3956
  -5   4   4     16.0118      0.1908      7.0322    -14.2716
  -4   4   4      3.0078      0.4917     -2.0992      1.4569
  -3   4   4      5.7687      0.5448     -5.6122     -1.0592
  -2   4   4     14.3591      0.3811    -13.2851      2.3621
  -1   4   4     15.5787      0.3655      9.4750     11.7112
   0   4   4      2.5138      0.9122     -2.6887      0.8131
   1   4   4     10.9120      0.3268     -9.7482     -3.5687
   2   4   4      6.0187      0.3945      4.0593      5.0395
   3   4   4     11.0387      0.2052      7.8791      6.9390
   4   4   4     15.9857      0.1704     -3.9211    -15.6009
   5   4   4     18.6244      0.1548     -6.4467    -17.7600
   6   4   4     28.1257      0.2738    -15.2670     23.7187
   7   4   4     23.6606      0.2503     18.7846     15.0189
   8   4   4      1.9292      1.0260      2.6358      0.0589
   9   4   4     10.4284      0.3234     -8.6456     -6.5915
  10   4   4      2.1138      0.6922      0.8063     -2.3100
  11   4   4      5.1865      0.3682      4.8481     -2.4792
 -11   5   4      2.4461      0.5552     -2.1230      0.1812
 -10   5   4      5.6565      0.3510      0.5228      6.0482
  -9   5   4      2.5985      0.5515      1.9833      0.8839
  -8   5   4      3.4701      0.4674     -1.0006     -2.5948
  -7   5   4      7.8364      0.2535      4.9846      7.8420
  -6   5   4     13.5630      0.2248    -12.1192     -6.7985
  -5   5   4      3.4772      0.4438      2.4027      0.7511
  -4   5   4     15.0142      0.2064     15.3852      3.7003
  -3   5   4      9.3508      0.2150     -2.1211      9.5628
  -2   5   4     25.5829      0.1728    -18.5521    -17.1554
  -1   5   4     13.8238      0.2404     13.4064      1.5949
   0   5   4      9.3798      0.2251      8.1743      1.1480
   1   5   4     14.4369      0.1794     -5.7074    -12.2551
   2   5   4     15.4392      0.1980    -11.5419      9.1293
   3   5   4     35.1594      0.2057      4.6148     33.1753
   4   5   4      9.2130      0.2252      8.5296     -0.9889
   5   5   4      9.9277      0.2327      7.6856     -6.0498
   6   5   4     10.3922      0.2524     -5.1235     -9.1560
   7   5   4     15.2465      0.2364     -8.2971    -12.5395
   8   5   4      6.6043      0.3247      2.9187     -5.6917
   9   5   4      3.7161      0.4085     -3.9687      1.1944
  10   5   4      6.1096      0.2921     -6.2838     -1.1537
  -9   6   4      3.6890      0.3600     -0.0478      3.0448
  -8   6   4      2.0105      0.6862     -0.2681     -1.8472
  -7   6   4      5.5282      0.3032      0.4947      5.3914
  -6   6   4      4.7817      0.3635     -0.3664      5.0019
  -5   6   4      5.3690      0.2942      4.6907     -2.0425
  -4   6   4      3.1294      0.4911      2.3440     -1.3160
  -3   6   4      7.6588      0.2579     -7.2396      2.7020
  -2   6   4      7.6558      0.2504     -3.8925     -6.3216
  -1   6   4      6.5625      0.2895      0.8269     -5.4871
   0   6   4     10.0537      0.2823     -7.5462      5.3312
   1   6   4     10.9479      0.2433      7.4287     -8.3600
   2   6   4     17.1287      0.2142     16.2457     -2.7056
   3   6   4      3.9392      0.4863     -2.8700      1.8518
   4   6   4     17.7256      0.2048    -15.2466      8.8405
   5   6   4      9.3857      0.2842     -9.1923     -3.0498
   6   6   4      5.9764      0.3804     -5.0291      3.6240
   7   6   4      3.4111      0.4994      3.8480      0.1639
   8   6   4      3.2349      0.8612     -0.3355      2.0499
  -5   7   4      3.6420      0.2858      2.2175     -2.2680
  -4   7   4     10.1193      0.2576    -10.1483      1.6728
  -3   7   4      2.6370      0.6627     -1.6466      2.7929
  -2   7   4      6.0158      0.3348      5.5165      2.5883
  -1   7   4      7.1649      0.2938      5.3878      4.0599
   0   7   4      9.0923      0.2411     -7.6165     -5.4066
   1   7   4      8.2077      0.2959      5.5714     -5.9215
   2   7   4      3.9675      0.4860      1.0162      4.0951
   3   7   4      2.5969      0.7898     -3.2467      0.4127
   4   7   4      7.9707      0.3737     -7.4646      3.0527
 -15   0   5     10.0182      0.3385     -8.8705      0.0000
 -14   0   5     10.8317      0.3380     -9.8423      0.0000
 -13   0   5      9.6364      0.3408      7.8451      0.0000
 -12   0   5      3.0393      0.8203      2.7586      0.0000
 -11   0   5      0.0000      1.3605      0.9900      0.0000
 -10   0   5      0.0000      1.3698      1.2360      0.0000
  -9   0   5     15.8579      0.3661     15.4494      0.0000
  -8   0   5     18.2978      0.8127     19.5110      0.0000
  -7   0   5     14.5583      0.4253    -14.4185      0.0000
  -6   0   5      7.1239      0.4522      7.8233      0.0000
  -5   0   5     29.3706      0.2377    -35.2658      0.0000
  -4   0   5     15.9590      0.3096    -16.9546      0.0000
  -3   0   5     20.4813      0.3853     21.7797      0.0000
  -2   0   5     20.2855      0.3298    -22.8948      0.0000
  -1   0   5      3.1985      0.8695      0.7809      0.0000
   0   0   5     13.4039      0.4121     15.2934      0.0000
   1   0   5     23.4431      0.2775     24.4256      0.0000
   2   0   5     15.4801      0.3190     12.8056      0.0000
   3   0   5     11.0299      0.4235      9.7959      0.0000
   4   0   5     12.9777      0.3430     11.2205      0.0000
   5   0   5     39.0938      0.4603    -34.8315      0.0000
   6   0   5      4.6885      0.9171     -3.3979      0.0000
   7   0   5      4.0983      0.9962      4.0039      0.0000
   8   0   5      1.2941      1.1702      2.2567      0.0000
   9   0   5      2.4537      1.0133      0.1348      0.0000
  10   0   5      3.6728      0.7589      3.4945      0.0000
  11   0   5      8.8295      0.4079     -8.7633      0.0000
  12   0   5     14.4846      0.3352    -14.4086      0.0000
  13   0   5      9.7701      0.6078     -9.2682      0.0000
 -15   1   5      3.3459      0.3408      3.1956     -1.0285
 -14   1   5      8.3485      0.2257     -1.8573     -7.0317
 -13   1   5      3.1629      0.5936     -2.1509     -2.4391
 -12   1   5      3.3736      0.4967     -2.7418     -2.2037
 -11   1   5      3.8207      0.5063      2.3467     -2.3250
 -10   1   5      8.5689      0.3033      6.7956      6.0681
  -9   1   5     10.1555      0.2214    -10.5167     -2.0219
  -8   1   5     15.6477      0.4647     -4.5607     14.3100
  -7   1   5      2.0554      1.5624     -1.3251      2.1286
  -6   1   5      7.0839      0.3866     -7.2094      2.8660
  -5   1   5     10.8089      0.2642      9.0459      4.4542
  -4   1   5     16.5786      0.2716     -6.1387    -18.7375
  -3   1   5     25.8533      0.2128     27.2567     -7.2176
  -2   1   5     30.1584      0.2157     28.1800    -10.5029
  -1   1   5     13.4462      0.2937     -4.6270    -13.1070
   0   1   5     47.9020      0.2861    -29.0720     38.8665
   1   1   5     45.6622      0.5388    -35.4882     24.7569
   2   1   5     37.7690      0.3420    -35.6303     -7.5723
   3   1   5     19.2415      0.3173     13.6017    -11.4722
   4   1   5     36.9280      0.3023      7.0853     33.3877
   5   1   5     21.1789      0.3512      2.7698     19.4001
   6   1   5     33.4056      0.3617     16.5446    -27.8523
   7   1   5     10.4886      0.5569      0.7291    -10.4911
   8   1   5      9.3559      0.3356     -4.4736      8.8159
   9   1   5      7.5525      0.2928     -3.4254      6.5358
  10   1   5     16.5119      0.2268    -16.3093     -2.5310
  11   1   5     10.9765      0.3508      9.5887      6.8034
  12   1   5     10.0354      0.3362      1.9941      9.8293
  13   1   5      0.8652      1.1150     -1.4947     -1.1724
 -14   2   5     10.4799      0.2130      4.0850     -8.7870
 -13   2   5      2.0765      0.7729      1.1905      0.5204
 -12   2   5      2.4572      0.7394      0.3481      2.4584
 -11   2   5      9.1516      0.3922      9.2916     -1.3744
 -10   2   5     11.4885      0.2171      1.7953     10.3694
  -9   2   5     14.0909      0.2005     -1.0578     14.5157
  -8   2   5      6.7564      0.2497     -7.9147     -1.7272
  -7   2   5      2.9580      1.0831     -1.8073      0.0814
  -6   2   5     15.9331      0.3891     -6.6839    -16.4862
  -5   2   5      5.7266      0.3304     -4.7033     -5.1216
  -4   2   5      7.7777      0.3229     -1.9151      7.7379
  -3   2   5      9.7249      0.2719     11.7104      0.8982
  -2   2   5     33.2994      0.2243     35.5667     -3.4251
  -1   2   5      4.4907      0.3334      2.8049      0.0911
   0   2   5     15.9851      0.2433    -14.4325      1.5608
   1   2   5     31.9487      0.3162      5.6954     31.4819
   2   2   5     10.2138      0.2724      0.6655     -9.7729
   3   2   5     30.9772      0.2277    -20.5791    -20.4832
   4   2   5      8.4178      0.3234      5.4158      4.4445
   5   2   5      4.3851      0.5762     -2.2483     -3.9380
   6   2   5     15.9046      0.3945    -10.4949     10.8663
   7   2   5      8.9758      0.2784     -5.2303      6.9531
   8   2   5     18.4527      0.2590      4.5792    -16.8507
   9   2   5      8.6208      0.3374      5.7531      6.0718
  10   2   5      3.3848      0.5703      3.2637     -3.1417
  11   2   5     14.5677      0.2629      0.8628    -14.1444
  12   2   5      1.7021      1.2248     -0.1680     -1.1390
  13   2   5      8.2160      0.5251     -8.1602     -2.9367
 -13   3   5      7.2879      0.2347      6.7568      0.1375
 -12   3   5      2.9172      0.6094      3.1903     -0.6236
 -11   3   5     11.8061      0.2330     10.8226     -3.3411
 -10   3   5      6.1749      0.3180      1.1363     -6.3531
  -9   3   5     13.9323      0.2229    -13.9714     -1.1314
  -8   3   5     14.0789      0.1915    -12.0033      7.4225
  -7   3   5      7.4790      0.2486     -5.2434      6.5459
  -6   3   5     12.4155      0.3001     10.9160      5.6048
  -5   3   5     22.5134      0.3442      4.1564    -20.9131
  -4   3   5     11.4432      0.3439     -3.6544     12.3704
  -3   3   5      8.2126      0.3245     -2.6873      7.2511
  -2   3   5     16.4766      0.2446     13.7391      6.6656
  -1   3   5     14.9491      0.2613      1.3106    -15.6242
   0   3   5     20.3891      0.2673    -10.0267    -16.0451
   1   3   5      6.6593      0.3195      4.4351     -4.6221
   2   3   5     14.3805      0.2576      0.0872     13.0232
   3   3   5     17.5497      0.3959      3.8337    -16.0106
   4   3   5     16.9910      0.3919    -12.1336     10.8206
   5   3   5     10.4803      0.3365      0.7531     10.5811
   6   3   5      9.9816      0.2575      7.2287      6.7493
   7   3   5     13.9127      0.2375    -12.3447     -7.6142
   8   3   5     11.3088      0.2988    -10.9796     -3.5479
   9   3   5      7.1615      0.3383      6.8243     -3.0936
  10   3   5      2.5412      0.6997     -1.0164      2.1790
  11   3   5      2.8524      0.6161     -1.5142      2.8560
  12   3   5      5.0161      0.3731      1.7961      4.6239
 -12   4   5     11.0103      0.2152    -10.1411      3.7592
 -11   4   5      6.0155      0.2693      2.2493      5.9924
 -10   4   5      5.7715      0.2700      3.6005      3.6297
  -9   4   5      1.9695      0.8014      1.8739      1.5678
  -8   4   5      4.9171      0.3309     -4.1984      4.1874
  -7   4   5     20.0592      0.2021     13.7974    -13.9263
  -6   4   5     10.7795      0.2338     -4.7870     -9.2087
  -5   4   5     10.1848      0.2443     -3.2234     10.4031
  -4   4   5      4.9338      0.3683     -2.0692     -5.0059
  -3   4   5      7.9641      0.2521     -7.9174     -3.9760
  -2   4   5     10.7592      0.3117     -4.1632     10.6254
  -1   4   5     22.6778      0.3096     -1.4807     21.7806
   0   4   5      5.1156      0.4967     -2.7679      4.3105
   1   4   5     16.1732      0.1887     13.6929     -8.0484
   2   4   5      2.4568      0.4443     -1.6713     -0.9985
   3   4   5     12.0445      0.1645      5.1108    -10.1342
   4   4   5      9.3274      0.2039      1.9891     -9.0932
   5   4   5     10.8005      0.1919     -9.5881      4.3892
   6   4   5      7.0214      0.2900      3.3358     -6.0655
   7   4   5      4.6911      0.3834     -2.1946      4.4546
   8   4   5     10.1567      0.3231      4.8595      8.1138
   9   4   5      5.6777      0.3311     -0.3073     -5.8722
  10   4   5      9.1770      0.2615      7.4008     -6.1665
  11   4   5      3.1637      0.4990      0.1315      2.7811
 -11   5   5      4.1746      0.3598     -0.0358     -3.3338
 -10   5   5      4.0377      0.3423      1.3524     -4.0142
  -9   5   5      1.9402      0.7071     -0.2605      2.0165
  -8   5   5      2.5392      0.5828     -2.3006      0.7397
  -7   5   5      8.0907      0.3022     -6.0705     -6.3770
  -6   5   5      6.4768      0.3324      6.2432      2.2151
  -5   5   5      7.9942      0.2621     -8.2071      0.6646
  -4   5   5      5.2101      0.3602      1.7769      6.1894
  -3   5   5     15.7034      0.1883     10.1946    -13.1040
  -2   5   5      5.6218      0.2704     -1.4624     -5.4652
  -1   5   5      7.2669      0.2456     -0.4090      7.2832
   0   5   5      5.1076      0.3158      2.6682      4.2805
   1   5   5      4.9728      0.3098     -2.0133     -3.9887
   2   5   5     10.7118      0.1982      1.0265     10.2889
   3   5   5     26.4107      0.1859    -25.4163      2.9203
   4   5   5     14.4535      0.1810     13.7435     -1.1635
   5   5   5     20.5143      0.2016      7.4463    -18.7646
   6   5   5      6.3186      0.3346     -5.6216      3.2088
   7   5   5      4.0751      0.4439      2.9144     -2.3941
   8   5   5      1.3316      1.0549     -0.1858     -1.5784
   9   5   5      2.2127      0.6375     -0.8908     -2.0194
  10   5   5      1.5322      0.9143      1.4918      0.8666
  -9   6   5      0.0000      0.9257     -0.2718     -1.2157
  -8   6   5      7.1892      0.2431     -4.8151      6.0470
  -7   6   5      8.6615      0.3026      8.2187      0.0558
  -6   6   5      1.9819      0.7710     -2.3233      1.4584
  -5   6   5      5.9118      0.2720     -5.5306     -2.6386
  -4   6   5      4.2611      0.3798      2.2801     -2.9359
  -3   6   5      8.6384      0.2389      8.8040      0.4407
  -2   6   5      9.5450      0.2246     -7.1644     -7.5384
  -1   6   5     15.1881      0.2769    -10.9726    -10.3745
   0   6   5     16.0630      0.2270      8.4807     13.8082
   1   6   5      5.8107      0.3983      4.3621     -3.1951
   2   6   5      7.0140      0.3305     -0.9817      6.5133
   3   6   5      9.8702      0.2470     -4.8264      8.8358
   4   6   5      9.7018      0.2347     -5.2773     -7.7203
   5   6   5      8.1615      0.3166      7.0308      4.2257
   6   6   5      8.9314      0.3469      4.2300     -8.3905
   7   6   5      3.8275      0.5769     -4.0476     -0.8707
  -5   7   5      6.6849      0.2327     -4.0907      5.7050
  -4   7   5      4.4981      0.2639     -5.1872     -0.1848
  -3   7   5      1.7926      0.7717      1.2737     -1.4410
  -2   7   5     11.5769      0.2533     10.4258      5.6486
  -1   7   5      5.0528      0.3424     -0.2530     -4.7651
   0   7   5      2.2980      0.8390     -1.3643     -1.4063
   1   7   5      7.7746      0.3517     -5.7195     -4.8606
   2   7   5      9.6213      0.4059      7.9962     -6.0473
   3   7   5     11.8050      0.2321     -7.3824      9.6193
 -15   0   6      1.7332      0.9221      2.7268      0.0000
 -14   0   6      0.0000      1.5469      2.1477      0.0000
 -13   0   6      5.1799      0.6539      5.0413      0.0000
 -12   0   6      4.4158      0.5164      3.9523      0.0000
 -11   0   6      9.4997      0.3871     -9.1162      0.0000
 -10   0   6      7.9842      0.9562      4.7445      0.0000
  -9   0   6      0.0000      1.5036      1.6055      0.0000
  -8   0   6      5.2888      1.3130      6.4130      0.0000
  -7   0   6      8.4318      0.9129      8.7396      0.0000
  -6   0   6     12.4823      0.5084    -12.0627      0.0000
  -5   0   6     10.8599      0.3477    -12.3948      0.0000
  -4   0   6     10.4020      0.3411    -11.2676      0.0000
  -3   0   6     38.8736      0.3552    -39.5680      0.0000
  -2   0   6     29.2414      0.3417    -31.8052      0.0000
  -1   0   6     27.4776      0.2844     27.7871      0.0000
   0   0   6     15.7773      0.3435    -13.8108      0.0000
   1   0   6      6.2587      0.4476      1.9991      0.0000
   2   0   6     55.1500      0.4601     53.2846      0.0000
   3   0   6     13.3649      0.4121     12.5364      0.0000
   4   0   6     31.5670      0.3874    -29.8747      0.0000
   5   0   6     16.8694      0.4317    -16.2216      0.0000
   6   0   6      1.0502      1.4923     -0.0083      0.0000
   7   0   6      6.1475      0.3688     -5.6326      0.0000
   8   0   6     23.1922      0.2731    -21.9733      0.0000
   9   0   6      0.0000      1.3006      1.3052      0.0000
  10   0   6     15.1634      0.4226     16.1691      0.0000
  11   0   6      2.6495      1.1090      2.9164      0.0000
  12   0   6      3.5226      0.7901     -4.2972      0.0000
  13   0   6      5.4104      0.6880     -6.2295      0.0000
 -14   1   6     10.7614      0.2002     -4.7249      7.4503
 -13   1   6      6.8848      0.2885     -1.5338      6.1744
 -12   1   6      5.9495      0.3709      3.8751      4.6805
 -11   1   6      2.7472      0.6371      1.3140     -3.0328
 -10   1   6      9.7317      0.2615     -9.2397     -3.9010
  -9   1   6      9.8875      0.2246     -8.5528      6.7475
  -8   1   6      9.5893      0.5908      6.3234     -6.7378
  -7   1   6      7.2502      0.5551      3.6139      6.6376
  -6   1   6     12.8284      0.3820      0.2685     15.0945
  -5   1   6     13.4468      0.2734     12.9657     -1.4679
  -4   1   6      2.7099      0.5929      0.3871     -1.5523
  -3   1   6      5.1879      0.3921      4.0523      1.0598
  -2   1   6     28.0290      0.2261    -25.8930    -11.4833
  -1   1   6     31.4535      0.2433    -26.0827    -15.3714
   0   1   6     20.6472      0.2236     19.3062      4.1065
   1   1   6      8.5487      0.4313     -5.3729     -5.9256
   2   1   6     13.3580      0.3256      8.2536    -10.2114
   3   1   6     22.1149      0.3245      3.4699     20.7626
   4   1   6     13.6999      0.3216     11.8986      6.4845
   5   1   6      9.8508      0.3869     -9.1966     -0.7718
   6   1   6      6.6190      0.4863     -2.3119     -5.6733
   7   1   6     11.3258      0.2112      9.3734     -6.2204
   8   1   6      9.2687      0.2306      3.2395     -8.9732
   9   1   6     10.2422      0.2540      4.6478     -9.7938
  10   1   6     10.1603      0.3162     -6.0914      8.1331
  11   1   6      6.7416      0.4817     -3.8275      6.3418
  12   1   6      6.1955      0.4319      4.9556     -3.4612
  13   1   6      2.9245      0.5527     -2.7993      1.9934
 -14   2   6      5.3584      0.2556      4.0599     -2.5924
 -13   2   6      1.7718      0.8561     -0.2127      1.3462
 -12   2   6      6.1150      0.3680     -5.2703      0.5049
 -11   2   6     10.9257      0.2243    -11.3198      2.0364
 -10   2   6     10.6418      0.2270      2.2686      9.9870
  -9   2   6      8.2892      0.2714      4.3267     -6.0180
  -8   2   6      2.1358      0.7851      1.7873      1.7832
  -7   2   6      7.8804      0.5552      2.3228      8.3682
  -6   2   6      8.2729      0.3916     -2.2415     -8.6529
  -5   2   6     16.4640      0.2566     -1.3108    -18.1395
  -4   2   6      5.8781      0.2813     -1.6372     -6.7141
  -3   2   6     16.1698      0.2524    -14.0223     -6.4735
  -2   2   6     11.4154      0.2717     11.9540      0.4820
  -1   2   6     17.1345      0.2019     -3.4600    -16.6394
   0   2   6     19.9486      0.2390     11.4936     15.1983
   1   2   6     33.6033      0.2597    -22.4918     23.1091
   2   2   6      8.5590      0.3168      1.3315      8.4116
   3   2   6     18.9342      0.2704      5.1124    -17.0735
   4   2   6     14.5565      0.3493    -11.9120     -7.7903
   5   2   6      7.2273      0.4950     -2.0013      7.0040
   6   2   6      6.9587      0.3320     -6.3068     -2.9096
   7   2   6     12.6006      0.2356      0.7593    -12.8732
   8   2   6      4.7113      0.4488      3.4055     -3.1083
   9   2   6      9.8401      0.3310      8.6599      5.0408
  10   2   6      5.0677      0.4178      5.3014     -0.1110
  11   2   6     10.8270      0.3578     -6.0296     -8.9373
  12   2   6      6.0493      0.5398     -2.1924      6.1606
  13   2   6      7.6290      0.4783     -5.4647      6.8989
 -13   3   6      1.2878      0.9416      1.0430     -0.9494
 -12   3   6      0.4541      0.9538     -0.3267     -0.3355
 -11   3   6      7.0910      0.3017      6.0536     -2.5456
 -10   3   6      5.8173      0.3157     -5.0793      3.8459
  -9   3   6     10.0303      0.2328     -6.5901     -8.8558
  -8   3   6      9.8571      0.2143      5.1682     -8.8495
  -7   3   6     13.2643      0.2176     -6.9131     11.9377
  -6   3   6     21.6942      0.2127    -18.9690     13.6728
  -5   3   6      6.5719      0.4648     -6.1654      1.7969
  -4   3   6     13.4835      0.3355      8.7674    -10.2751
  -3   3   6      4.2021      0.5096     -1.4466      3.9994
  -2   3   6     20.1733      0.2657     16.5385     11.9713
  -1   3   6     31.6364      0.2382     26.7043    -15.5046
   0   3   6     28.8095      0.2454     -5.0203    -27.8874
   1   3   6     13.9117      0.2758    -10.1894      7.5492
   2   3   6      2.4377      0.7061      0.8504      1.9046
   3   3   6     23.1257      0.4395    -13.0737     17.7248
   4   3   6     16.1138      0.2782    -12.3160    -10.3055
   5   3   6     14.4986      0.2088     13.2787     -3.6601
   6   3   6     15.4913      0.2352      8.3748     13.3742
   7   3   6     14.2443      0.3277     -7.7732     10.3840
   8   3   6     17.7779      0.3468      4.6998    -17.9757
   9   3   6      4.4807      0.4730     -0.1141     -4.7668
  10   3   6      5.4442      0.3497     -0.5984      5.3213
  11   3   6      5.1121      0.3296      3.8986      3.4141
  12   3   6     11.9141      0.3184      9.3950     -7.9736
 -12   4   6      4.4854      0.4130     -1.3645     -3.3527
 -11   4   6      0.0000      0.9804      1.2749     -0.9198
 -10   4   6      5.6483      0.2974      2.4349      5.5064
  -9   4   6      6.7272      0.3067     -6.0183      0.3710
  -8   4   6     18.7767      0.2308     12.6007    -15.2618
  -7   4   6     13.2773      0.2237    -12.4822      4.2430
  -6   4   6     17.4824      0.2112      2.0405     17.0854
  -5   4   6     10.8082      0.2623      7.8064     -9.1858
  -4   4   6     12.7072      0.2230      4.7013    -11.6761
  -3   4   6     13.7537      0.2150     -9.0792      9.6659
  -2   4   6      2.9283      0.4812     -2.3856      0.1982
  -1   4   6      1.8895      0.6494      1.1231      0.0863
   0   4   6      8.5233      0.2130      4.9409     -6.1429
   1   4   6     15.1494      0.1923    -14.5514     -0.3507
   2   4   6      1.5717      0.7713      2.3209      0.6694
   3   4   6     17.6548      0.1707     16.6997      2.2434
   4   4   6     13.9162      0.1876     10.9512     -8.1508
   5   4   6     11.5079      0.2215     -9.8433     -5.7800
   6   4   6      5.2472      0.3435      2.0047      4.5467
   7   4   6      6.0398      0.3189     -3.2991     -5.1463
   8   4   6      6.0216      0.2910     -2.8159      5.5270
   9   4   6      7.9333      0.2917     -3.5178      6.8682
  10   4   6      6.1313      0.2975     -0.6211     -6.3541
  11   4   6      5.9792      0.3096      6.0688     -0.9248
 -11   5   6      4.9560      0.3212     -4.1633     -1.9541
 -10   5   6      3.1555      0.5408      3.2023      0.4569
  -9   5   6      6.2803      0.2979     -1.6796     -6.7818
  -8   5   6      9.1737      0.3947     -1.2256      8.4410
  -7   5   6     12.8332      0.2314     12.6551      0.5756
  -6   5   6     19.7303      0.2542     -9.6480    -18.7038
  -5   5   6      5.2409      0.3494     -4.8746      0.9119
  -4   5   6      4.1904      0.4020      5.5721      0.5262
  -3   5   6      8.4405      0.2707     -8.4211     -3.3068
  -2   5   6      7.3829      0.2417     -5.2735      5.7375
  -1   5   6     23.1466      0.2231     10.3871     21.2373
   0   5   6      6.2603      0.2925      5.6823     -0.1709
   1   5   6      4.3770      0.4670      3.1590     -2.3119
   2   5   6      6.3902      0.3144     -2.6922     -5.1302
   3   5   6     15.5425      0.2086     -2.0005    -15.4230
   4   5   6     10.2589      0.2434     -8.7750     -5.1248
   5   5   6     16.9741      0.2467      5.3207     15.3465
   6   5   6      4.3989      0.4233     -3.8051     -0.9370
   7   5   6      0.0000      1.0993      1.7438     -1.1420
   8   5   6      5.4056      0.3483      5.6006     -0.5931
   9   5   6      8.5245      0.2394     -0.5085      9.5164
  -8   6   6      5.8649      0.2591      3.8549     -5.9078
  -7   6   6      6.4495      0.2475     -1.9680      6.9899
  -6   6   6      6.2777      0.2335     -0.4332      6.2305
  -5   6   6      5.9805      0.2322     -4.5529     -3.6990
  -4   6   6      5.5636      0.2516      3.9813     -3.9946
  -3   6   6      5.5960      0.2657      4.6942     -3.0264
  -2   6   6     16.3252      0.2082     11.0073    -11.9170
  -1   6   6      7.3246      0.2656     -4.4627      5.7408
   0   6   6      8.7418      0.2770     -8.5407      0.6563
   1   6   6     10.1420      0.2920      3.1793      8.6417
   2   6   6      2.8211      0.6335     -1.2541      2.1362
   3   6   6      7.9807      0.2873     -5.8344      5.1350
   4   6   6      7.0658      0.4747      6.8675     -1.8210
   5   6   6      5.6226      0.4477      4.8322     -4.0132
   6   6   6      3.2854      0.6161      2.6172      1.0263
   7   6   6      2.2060      0.7874      0.9184     -1.5031
  -4   7   6      0.9769      0.9932     -0.9264      1.1668
  -3   7   6      2.5475      0.5353      1.9657      0.8890
  -2   7   6      6.3377      0.3008     -0.4312     -6.1562
  -1   7   6      4.4125      0.4572     -3.2595      2.7151
   0   7   6      3.1355      0.6302      1.1461      2.3279
   1   7   6      5.2761      0.3801      4.8072      0.3022
   2   7   6     11.9586      0.2998    -11.2565      0.0154
 -14   0   7      6.3688      0.3486      5.3196      0.0000
 -13   0   7      2.9196      0.9666     -2.4085      0.0000
 -12   0   7      6.8957      0.3649     -6.2980      0.0000
 -11   0   7     11.4885      0.2925    -10.8987      0.0000
 -10   0   7      2.0113      1.3348     -1.7498      0.0000
  -9   0   7     12.9814      0.4416     11.0683      0.0000
  -8   0   7     10.6131      0.7688      9.6000      0.0000
  -7   0   7      0.0000      2.0006     -0.2205      0.0000
  -6   0   7     15.4438      0.5901    -15.5386      0.0000
  -5   0   7     28.1205      0.3017    -30.9012      0.0000
  -4   0   7     21.6590      0.3214    -21.8388      0.0000
  -3   0   7     19.4307      0.2131    -17.9640      0.0000
  -2   0   7     20.6437      0.3739     22.4216      0.0000
  -1   0   7     61.1865      0.3546     62.4114      0.0000
   0   0   7     17.1041      0.4649     17.8660      0.0000
   1   0   7     20.0091      0.3472     20.0132      0.0000
   2   0   7      6.1356      0.4345      5.6090      0.0000
   3   0   7     23.8392      0.3666    -21.6172      0.0000
   4   0   7      8.3194      0.4339     -8.9119      0.0000
   5   0   7      3.5860      1.0174     -2.5029      0.0000
   6   0   7     13.7417      0.5695    -13.8342      0.0000
   7   0   7     11.4442      0.3534    -10.7177      0.0000
   8   0   7     18.9935      0.3379     20.4763      0.0000
   9   0   7      2.7319      1.0466      0.5954      0.0000
  10   0   7      3.4797      0.9322     -4.9288      0.0000
  11   0   7     18.9456      0.4794     18.3051      0.0000
  12   0   7      5.0559      0.5956     -4.6531      0.0000
  13   0   7      3.9827      0.7444     -4.1187      0.0000
 -14   1   7      5.8889      0.2729     -1.9293      4.9763
 -13   1   7     13.7625      0.2616     -3.9765     10.5838
 -12   1   7      5.0457      0.3427      2.1637      4.0932
 -11   1   7      2.7538      0.7610     -2.6303     -1.5617
 -10   1   7     12.1035      0.2594      2.5479    -11.1306
  -9   1   7      3.4371      0.6728      1.4133     -2.9844
  -8   1   7      5.9145      0.2781      3.0720      4.5130
  -7   1   7      7.8103      0.5167      7.1907     -2.8960
  -6   1   7      4.6711      0.5696     -5.5171     -0.4390
  -5   1   7     12.6638      0.2867     10.6534      7.3498
  -4   1   7     10.8236      0.2211     -9.5136      4.7993
  -3   1   7     19.7534      0.2309    -12.7934    -17.9425
  -2   1   7     56.0402      0.2860     18.2694    -52.9398
  -1   1   7     16.1358      0.2221     11.3119     11.5474
   0   1   7     19.8209      0.2638      5.1088     19.7285
   1   1   7     11.8308      0.3358     -9.1516     -4.5716
   2   1   7      6.4199      0.3824     -5.7995     -2.0334
   3   1   7     11.7792      0.3365     10.1289      6.5336
   4   1   7      3.6139      0.7131     -1.1203      2.4091
   5   1   7      6.0001      0.5780      3.6479     -4.4110
   6   1   7     11.3254      0.2197     10.7554     -3.7917
   7   1   7     16.4029      0.2144      7.5830    -14.0959
   8   1   7      8.3075      0.2671     -7.2888     -3.0107
   9   1   7      8.7133      0.3107     -6.3134      7.7691
  10   1   7     10.2079      0.3521     -9.9491     -3.1398
  11   1   7      9.4554      0.3546      6.6468      7.0828
  12   1   7      5.6454      0.4630      5.4623      3.2048
  13   1   7      8.3870      0.5331     -3.7211     -8.4062
 -14   2   7      3.9836      0.3036      2.0236     -2.7154
 -13   2   7      2.9329      0.4704     -2.8399     -1.6776
 -12   2   7      6.9201      0.2913     -4.4551      3.9847
 -11   2   7      2.1625      0.7414     -0.2367      1.4007
 -10   2   7     14.2603      0.2354     -8.7117    -11.7883
  -9   2   7      1.9834      0.7462     -0.5112     -0.1481
  -8   2   7      6.1802      0.3916     -1.5110      6.0355
  -7   2   7      7.7787      0.2921      6.2697      6.2393
  -6   2   7     23.6179      0.3050      4.5440    -22.1147
  -5   2   7     17.5650      0.2918     -5.3814    -17.5412
  -4   2   7      9.8812      0.2878      0.6757     10.3101
  -3   2   7      7.5753      0.3022      7.9298     -1.7606
  -2   2   7      7.0827      0.2781      1.7329     -5.8413
  -1   2   7     15.1821      0.2344    -16.6057      4.4301
   0   2   7      7.4785      0.3021     -5.9076      3.3121
   1   2   7     53.8731      0.2961     25.7156     43.8601
   2   2   7     22.7965      0.3814    -21.6208      5.1319
   3   2   7     25.2275      0.3986     -9.7149    -21.6796
   4   2   7     18.3550      0.3563     15.3346     -8.8413
   5   2   7     11.6114      0.3177     11.7212      1.4206
   6   2   7     16.2692      0.2038    -15.3258     -2.6296
   7   2   7      3.3846      0.5136     -1.0008     -2.8102
   8   2   7     10.6849      0.3101     10.9980     -1.6934
   9   2   7     10.5081      0.2923      6.6149      8.8831
  10   2   7      3.6578      0.5497     -2.5092      2.1878
  11   2   7      2.6866      1.1196     -2.6267      1.0445
  12   2   7      7.7933      0.3508     -2.5689      8.2285
 -13   3   7      2.5155      0.5096      0.2619      2.4917
 -12   3   7      3.3172      0.3767      2.4281     -3.4531
 -11   3   7     10.0739      0.2448     -9.2883      1.5947
 -10   3   7      5.3940      0.3264     -3.8896     -3.5356
  -9   3   7      7.8442      0.2870      9.0139     -1.9047
  -8   3   7      8.1033      0.3084     -0.5172      8.0349
  -7   3   7     21.3139      0.2056    -17.1919     11.8811
  -6   3   7      5.9632      0.3504      6.3131     -3.6420
  -5   3   7     21.1339      0.2351     20.8831     -3.8323
  -4   3   7     11.6636      0.3839     -5.7405    -10.2698
  -3   3   7     13.9342      0.3284     -3.4446    -14.7804
  -2   3   7     21.1180      0.3197     21.6243      0.4137
  -1   3   7     25.6334      0.2588     13.2337     19.7495
   0   3   7      5.8065      0.3756     -5.2514     -2.5028
   1   3   7      4.2953      0.4983      1.2970     -4.1361
   2   3   7     17.4680      0.2986     -8.6351     13.2917
   3   3   7      8.8014      0.2391     -4.5169     -6.7660
   4   3   7     12.4262      0.2064    -11.4723     -2.3923
   5   3   7      5.2288      0.3371     -2.7186      4.1874
   6   3   7      8.4844      0.2389      8.2184      3.6503
   7   3   7      6.0283      0.3127      5.0150      3.3792
   8   3   7      1.0830      1.1032      2.4828     -0.0086
   9   3   7     11.6740      0.3135      2.4676    -12.1623
  10   3   7      4.6889      0.3698      4.0430     -1.2741
  11   3   7      5.6268      0.3574      4.5583     -3.6744
 -12   4   7      2.8195      0.5683      2.0180     -1.4914
 -11   4   7      6.0616      0.3176      5.0120     -2.6240
 -10   4   7      3.0904      0.5951      1.8027     -2.5604
  -9   4   7      4.8113      0.3887      4.5968     -1.6453
  -8   4   7      4.2554      0.4234      4.7500     -0.6367
  -7   4   7     11.1032      0.2641     -2.8422    -12.0533
  -6   4   7     14.7800      0.1982    -13.9317     -0.5030
  -5   4   7     17.1792      0.2267      4.5098     16.5832
  -4   4   7      4.0661      0.3726     -1.6244     -3.6197
  -3   4   7     17.4446      0.2246     16.0062     -6.9829
  -2   4   7      1.9059      0.8398      0.4764      1.1195
  -1   4   7      5.1771      0.2909      4.9445     -0.8874
   0   4   7     11.6421      0.1808     -8.6866      7.2283
   1   4   7      6.7731      0.2657     -0.0345     -6.5814
   2   4   7     12.3129      0.2164    -11.7354     -3.3646
   3   4   7      6.1452      0.2495      0.9603      5.4783
   4   4   7      8.2743      0.2456      6.8602      3.2205
   5   4   7      9.7854      0.2740      3.6465     -7.9361
   6   4   7      3.0980      0.5240      1.2103     -1.6707
   7   4   7     11.5818      0.2324      0.9533     11.5478
   8   4   7     17.3578      0.3838    -15.3280      8.9427
   9   4   7     10.3216      0.2711      5.1679     -9.2817
  10   4   7      3.8406      0.3253     -2.4424     -3.1841
 -10   5   7      9.2185      0.3672     -7.3186     -4.5640
  -9   5   7      9.6942      0.2454      4.6140      8.9506
  -8   5   7      1.9035      0.9720      0.7336     -0.9751
  -7   5   7      9.9781      0.2413     -6.9875     -6.8042
  -6   5   7      6.8440      0.2960      1.7040     -6.8642
  -5   5   7      9.0166      0.2390      5.4962      7.4551
  -4   5   7      5.0820      0.3005      4.3967     -1.9138
  -3   5   7     11.3631      0.1848      8.0460      8.4420
  -2   5   7     22.6526      0.1709    -11.8973     19.8565
  -1   5   7      4.5424      0.3707      4.0170     -1.2322
   0   5   7      4.2570      0.3754      3.6250     -2.5762
   1   5   7      9.9985      0.2334     -9.9825     -1.7411
   2   5   7      6.8678      0.2950      2.5537     -5.9938
   3   5   7     10.1211      0.2370     -5.1341     -8.5460
   4   5   7     10.6263      0.2890      9.6534      4.4693
   5   5   7      6.2134      0.4193      5.8067      0.9643
   6   5   7      4.6599      0.4870     -3.5545     -3.2582
   7   5   7      4.5736      0.4563      2.1441      3.8133
   8   5   7      7.9238      0.3585     -4.3730      6.8186
   9   5   7      3.9114      0.4839     -3.6802     -2.2590
  -8   6   7      7.0841      0.2363     -3.7445      5.8160
  -7   6   7      5.3902      0.3050      5.1430     -3.3870
  -6   6   7      6.2267      0.2025      2.7814     -5.6732
  -5   6   7      1.5654      0.7363      1.1419     -1.9805
  -4   6   7      1.6821      0.6387      2.0793      0.9999
  -3   6   7      8.0782      0.2236      8.2983     -0.3796
  -2   6   7     11.1186      0.2207     -8.2435      6.5238
  -1   6   7      7.2500      0.2777     -7.9936     -0.4724
   0   6   7     11.7226      0.3038     -1.4542     11.6347
   1   6   7     13.6360      0.2389     -2.3641    -13.5326
   2   6   7      8.8210      0.2667      5.8667      5.9971
   3   6   7      8.8237      0.2609      8.5143      0.4507
   4   6   7     13.3912      0.3063    -10.5512     -7.6857
   5   6   7      4.8482      0.4667      1.2768      4.0606
   6   6   7      2.6564      0.7027      2.2262      2.1268
  -3   7   7      1.2941      0.9949     -0.0753      0.5376
  -2   7   7      5.8924      0.2794     -3.7584      4.3735
  -1   7   7      5.8647      0.3511      4.4689     -3.7998
   0   7   7      5.0899      0.4118     -4.4950     -0.4729
   1   7   7      2.4558      0.6434     -0.3266      2.2419
 -14   0   8      1.7132      1.3201     -0.6431      0.0000
 -13   0   8      6.0111      0.4315     -5.5338      0.0000
 -12   0   8      6.5401      0.4858     -4.6830      0.0000
 -11   0   8      9.7510      0.3046     -8.3253      0.0000
 -10   0   8      5.6101      0.4224     -4.7572      0.0000
  -9   0   8      5.6352      0.3446      6.2287      0.0000
  -8   0   8      2.1685      1.0089      3.1186      0.0000
  -7   0   8      7.8918      1.5479      9.9164      0.0000
  -6   0   8      5.6281      0.5865      6.0321      0.0000
  -5   0   8     18.2480      0.3398    -17.9361      0.0000
  -4   0   8     20.3071      0.3339    -21.5625      0.0000
  -3   0   8     42.1561      0.2400     43.3992      0.0000
  -2   0   8     11.7914      0.2699     11.3310      0.0000
  -1   0   8     23.3357      0.2562     24.2371      0.0000
   0   0   8      8.2112      0.3358     -7.6797      0.0000
   1   0   8      7.7647      0.5208      8.2291      0.0000
   2   0   8     40.0146      0.4701     38.9417      0.0000
   3   0   8     18.2577      0.5480    -18.4013      0.0000
   4   0   8      3.9216      0.9877     -4.4665      0.0000
   5   0   8      2.4313      1.5546     -2.8021      0.0000
   6   0   8     21.8978      0.2733    -20.3143      0.0000
   7   0   8      8.3754      0.3412      7.9513      0.0000
   8   0   8      4.1066      0.7048     -5.6548      0.0000
   9   0   8      2.0945      1.6516     -0.6475      0.0000
  10   0   8     18.8986      0.4771     19.5807      0.0000
  11   0   8      5.8638      0.5563      6.9048      0.0000
  12   0   8      3.8273      0.8985     -4.0371      0.0000
 -14   1   8      9.5948      0.2330     -1.6649      8.7479
 -13   1   8      6.2273      0.2537     -2.7055      4.3872
 -12   1   8      2.1929      0.7220      0.0592     -1.1749
 -11   1   8      7.8418      0.2808      4.9961     -6.6711
 -10   1   8     11.2002      0.2404      0.7102    -10.5913
  -9   1   8     16.0485      0.2224     10.6451    -11.0111
  -8   1   8      6.2102      0.4095      3.5462     -5.6627
  -7   1   8      5.4250      0.4740      5.6234     -0.9307
  -6   1   8     14.2848      0.3110     -0.1010     15.6995
  -5   1   8     11.0737      0.3008    -10.3558      7.1813
  -4   1   8     16.3665      0.2534    -11.4675    -11.1155
  -3   1   8      8.6207      0.2874     -7.1852     -5.5770
  -2   1   8     13.7303      0.2404      4.6604    -14.3629
  -1   1   8     19.0219      0.2353      7.4277    -16.8036
   0   1   8     46.2166      0.3670     22.7113     37.6653
   1   1   8     14.1795      0.3090     -7.7520    -11.5388
   2   1   8     11.2141      0.3232     -1.9220     -9.0563
   3   1   8     15.9629      0.3040     12.3968      8.8623
   4   1   8      5.0235      0.4960     -3.4076      3.4686
   5   1   8     15.1530      0.2775     -5.8316     13.4758
   6   1   8     12.3595      0.2332    -11.7492      1.3319
   7   1   8      9.7059      0.2678     -7.2772     -5.8000
   8   1   8     10.1353      0.2971      7.2674      7.1555
   9   1   8     10.4231      0.3545      4.1798    -10.0818
  10   1   8      3.2706      0.7623     -3.4072     -1.7709
  11   1   8      0.0000      1.3209      0.9739      1.2845
  12   1   8      4.9435      0.6044      5.8141     -0.7412
 -14   2   8      4.2452      0.2681      0.3041     -3.4953
 -13   2   8      2.4298      0.5388     -1.5844     -1.9079
 -12   2   8     18.4463      0.2591    -16.2628     -2.9906
 -11   2   8      2.9001      0.5319     -3.2816     -0.1529
 -10   2   8      5.6235      0.3541      6.5370      0.7270
  -9   2   8      2.6636      0.6076     -1.1080     -2.3498
  -8   2   8      2.7728      0.7143      3.0057      0.5737
  -7   2   8     21.0637      0.2102     20.4441    -12.7720
  -6   2   8     10.3109      0.2726      7.2382      8.7153
  -5   2   8     19.2955      0.3200    -16.3011      9.4495
  -4   2   8      8.6032      0.3183     -9.3072      1.0525
  -3   2   8      4.5249      0.4294      0.6483      4.8898
  -2   2   8     18.2388      0.2793      5.3946     18.4073
  -1   2   8     14.6649      0.2584      1.8683    -14.8647
   0   2   8      5.2815      0.4108      4.2471      1.1090
   1   2   8     23.5890      0.3140     -7.1117     21.2859
   2   2   8     10.1656      0.3784      5.5221      8.1943
   3   2   8      7.6370      0.4571      7.1230     -3.2186
   4   2   8      2.6189      0.6701      0.3392      1.7730
   5   2   8     15.5480      0.2602      5.8736    -14.3140
   6   2   8      8.0788      0.2622      6.7097      3.5800
   7   2   8      5.6155      0.3670     -4.5277     -3.1979
   8   2   8      9.7497      0.4176     -3.9701     -8.6461
   9   2   8      7.2828      0.3313     -7.6183     -1.1647
  10   2   8     10.8727      0.2636      6.1857      9.2263
  11   2   8     12.6375      0.4796     -2.8450     12.7292
  12   2   8      3.4443      0.4944      3.8412      1.0638
 -13   3   8      4.4387      0.3255      2.4072     -3.3032
 -12   3   8      4.0710      0.3679      2.0858      2.5687
 -11   3   8      4.7923      0.3534      4.2108     -2.3937
 -10   3   8      9.0165      0.3048      1.7846      7.9965
  -9   3   8      4.9749      0.3687     -0.6532     -4.9984
  -8   3   8      9.7252      0.3229     -6.1250     -8.8269
  -7   3   8     12.7068      0.2394      5.0856     11.5392
  -6   3   8     25.7404      0.2928     24.1001     11.2778
  -5   3   8     16.8232      0.1891      2.0784    -17.9333
  -4   3   8     10.8407      0.1780    -10.4323     -1.3097
  -3   3   8      4.7307      0.4802      3.2289     -4.1491
  -2   3   8     13.0638      0.3132      4.5926     12.7411
  -1   3   8      7.1469      0.4532     -3.8536     -6.4054
   0   3   8     14.8788      0.2840     -0.3904    -15.8287
   1   3   8     14.1761      0.2673      6.6428     12.1491
   2   3   8     14.6527      0.2118     -7.4137     11.6548
   3   3   8     13.1868      0.2044    -12.1142      1.6152
   4   3   8      5.9463      0.2859     -5.4181      2.4025
   5   3   8      7.3784      0.3049     -0.8455     -7.3911
   6   3   8      4.0214      0.4322      0.0228      3.7698
   7   3   8     10.7287      0.2941     -9.0515     -6.1838
   8   3   8     18.0336      0.3021     15.6561     -8.8543
   9   3   8      3.6883      0.5590      4.0709      0.8978
  10   3   8      0.0000      1.0365      1.0578      0.6242
  11   3   8      5.3949      0.3268      0.7658      5.7488
 -12   4   8      6.0107      0.3082     -0.2853     -5.8294
 -11   4   8      7.7984      0.2379     -3.5245     -6.3978
 -10   4   8      4.4767      0.4436      4.1314      1.2772
  -9   4   8      4.1610      0.5684     -2.2347      3.2410
  -8   4   8      3.0173      0.5789      2.5611     -1.4371
  -7   4   8      4.5330      0.3793     -3.2796     -1.8556
  -6   4   8     11.8666      0.2249     -6.6476     11.0199
  -5   4   8     21.0250      0.2031     17.1139     11.2697
  -4   4   8      4.8209      0.3211     -3.1733      4.3147
  -3   4   8     24.8092      0.2007    -23.1172    -11.9340
  -2   4   8     18.0266      0.2107      7.5533    -16.4811
  -1   4   8      8.8837      0.2034     -2.8838      7.9751
   0   4   8     15.8594      0.2287     13.0203      7.5201
   1   4   8      4.8230      0.3073     -3.6487     -2.1433
   2   4   8      3.3870      0.5107     -1.1384      2.6718
   3   4   8     13.1740      0.2081      8.1197     10.1957
   4   4   8      7.4617      0.2594     -5.4542      4.0232
   5   4   8     20.2853      0.3226    -19.1684     -4.0793
   6   4   8      9.1678      0.2796      9.2608      0.0454
   7   4   8      6.1442      0.2724     -3.5167     -5.3899
   8   4   8      5.3855      0.3064      4.2595     -3.1961
   9   4   8      5.3114      0.3570      3.0810      4.4745
  10   4   8      8.0939      0.2322      4.9503     -6.7846
 -10   5   8      3.6112      0.4098      3.1941     -2.1423
  -9   5   8      2.4109      0.5516      0.8458      0.3648
  -8   5   8      4.3031      0.4057      3.2296      2.2593
  -7   5   8      9.5947      0.2267      9.6906      1.7031
  -6   5   8      6.6960      0.3070     -2.5742      5.0810
  -5   5   8      8.7699      0.2274     -9.1559      2.9696
  -4   5   8     13.3937      0.1983      2.4948     13.1869
  -3   5   8      7.2163      0.2712     -6.8519     -2.3192
  -2   5   8      5.9443      0.3144      5.6519     -0.8781
  -1   5   8     15.0765      0.2202     -0.0223    -14.4133
   0   5   8     10.9408      0.2528      9.5397     -5.2027
   1   5   8     17.3947      0.2436      5.3472     16.3087
   2   5   8      7.7308      0.3215     -6.6867     -2.8142
   3   5   8     20.9870      0.1930    -12.0420    -16.0630
   4   5   8      7.0533      0.4179     -1.2953      5.7614
   5   5   8      4.9018      0.4671      4.5447     -1.9503
   6   5   8      6.2786      0.3864     -3.8781     -4.7788
   7   5   8      6.0137      0.3680      3.0180      5.2329
   8   5   8      8.2079      0.2755      8.4091      1.4688
  -7   6   8      7.6242      0.3152     -7.3612     -1.0786
  -6   6   8      4.3949      0.2617     -4.2798      2.4601
  -5   6   8      2.5363      0.4680     -2.4555     -2.0228
  -4   6   8      2.1292      0.5405      2.6279     -1.3199
  -3   6   8      5.5332      0.2752     -5.2303     -1.8180
  -2   6   8      3.0019      0.4857     -2.9494      0.5677
  -1   6   8      5.9860      0.3198     -1.1854      5.9429
   0   6   8      7.9998      0.3065      6.8611     -5.3974
   1   6   8     10.0106      0.2405      1.1089     10.1465
   2   6   8     11.5234      0.2527    -11.5132      2.8637
   3   6   8      5.3588      0.3259     -5.1435     -0.7528
   4   6   8     12.7418      0.2330      3.9627    -11.9335
   5   6   8      1.5109      1.1141     -0.0150      0.1539
 -14   0   9      0.0000      1.1818      0.7866      0.0000
 -13   0   9      2.7963      0.6941      1.9026      0.0000
 -12   0   9     15.6261      0.3132     13.7379      0.0000
 -11   0   9     14.4160      0.3341    -12.8118      0.0000
 -10   0   9     13.4682      0.2388    -12.3323      0.0000
  -9   0   9      0.0000      1.1021      1.0589      0.0000
  -8   0   9      4.6653      0.3968      4.2499      0.0000
  -7   0   9      5.3259      0.4104      4.4580      0.0000
  -6   0   9      4.8135      0.6856      5.8248      0.0000
  -5   0   9      9.0984      0.4340      9.7222      0.0000
  -4   0   9     30.7176      0.3452     31.9079      0.0000
  -3   0   9      9.6518      0.2809     10.3519      0.0000
  -2   0   9      3.2696      0.9159      2.8319      0.0000
  -1   0   9     21.0635      0.2768    -21.4773      0.0000
   0   0   9     12.0110      0.3219    -12.0521      0.0000
   1   0   9     13.9639      0.4551    -14.4614      0.0000
   2   0   9      7.6166      0.6022      7.4244      0.0000
   3   0   9     15.1013      0.6057    -15.4889      0.0000
   4   0   9      1.5498      1.8682      1.6320      0.0000
   5   0   9      6.8680      0.3538      6.7575      0.0000
   6   0   9      7.7251      0.3471     -7.6007      0.0000
   7   0   9      1.8933      1.1329     -0.4824      0.0000
   8   0   9      4.1574      0.6008      4.3085      0.0000
   9   0   9     14.9007      0.4106    -14.1303      0.0000
  10   0   9      4.2735      0.6730      4.4680      0.0000
  11   0   9     11.7903      0.5765     12.2594      0.0000
  12   0   9      7.5297      0.5082     -8.5072      0.0000
 -14   1   9      3.3561      0.3719      0.9565      4.0108
 -13   1   9      4.5542      0.3568     -1.7995     -3.5104
 -12   1   9     10.8788      0.2100      9.0225      3.7255
 -11   1   9      7.4484      0.2441      3.9554      6.1373
 -10   1   9     13.8977      0.2417     -7.8831    -12.2569
  -9   1   9     13.8217      0.1884     -1.2219    -12.6994
  -8   1   9      5.0325      0.3360      3.9818      3.2630
  -7   1   9      3.7757      0.3979      3.6595      2.9740
  -6   1   9      8.6684      0.4019      8.3470      1.7596
  -5   1   9      8.8856      0.3373     -9.4658     -4.6008
  -4   1   9     15.6129      0.2628    -11.1808     12.4927
  -3   1   9     21.8089      0.2324     -8.7804     19.8099
  -2   1   9      4.5070      0.4892     -2.0343      4.9859
  -1   1   9     15.5610      0.2695    -10.1554     10.6556
   0   1   9      8.4267      0.3632      7.2621     -3.3804
   1   1   9     19.5902      0.2439     18.1393     -8.6647
   2   1   9      8.9087      0.4275      8.7318      1.4433
   3   1   9      4.9100      0.5145     -4.2700      3.1670
   4   1   9     12.6605      0.2610     -6.2779    -10.7093
   5   1   9     23.5620      0.2329    -15.7071     16.6014
   6   1   9     19.7361      0.2707    -12.5679     15.1219
   7   1   9      9.8139      0.3192      5.0335     -8.7326
   8   1   9      8.9252      0.3184      2.2883     -8.6569
   9   1   9     11.1071      0.2965      8.6187      6.5818
  10   1   9      6.7481      0.4162      1.5737     -7.1341
  11   1   9      1.7476      1.4109      0.3237      0.6898
  12   1   9      4.1765      0.4584      1.9143     -4.0052
 -13   2   9      4.0539      0.3960     -3.5390      1.3308
 -12   2   9      5.7281      0.3221     -0.5166      5.2993
 -11   2   9     10.2052      0.3135     -4.0094      7.9016
 -10   2   9      9.8149      0.2427     -6.6945     -8.0201
  -9   2   9     16.2909      0.2287      6.2341    -16.2978
  -8   2   9     20.5601      0.2405     19.4200     -2.6431
  -7   2   9     10.2185      0.2294      4.3202     10.0033
  -6   2   9     14.3892      0.1647      2.3666     16.5385
  -5   2   9     22.6016      0.2270     -7.1750     21.0174
  -4   2   9      7.7713      0.3505      8.1204     -0.5940
  -3   2   9     18.1563      0.2922    -11.6315     15.3316
  -2   2   9     17.3376      0.2732     -9.1124    -14.0947
  -1   2   9     23.7895      0.2802     -1.5546    -24.9723
   0   2   9      4.5736      0.4831      3.8682      1.4087
   1   2   9     15.5954      0.3124      8.8629     12.7028
   2   2   9      9.4652      0.3314     -5.1941     -7.4012
   3   2   9      1.5811      0.8830      0.8492     -0.9566
   4   2   9     11.4277      0.1909      9.6391      4.4611
   5   2   9      1.8544      0.8456      1.3431     -0.7324
   6   2   9     20.7308      0.2357     -6.7287    -18.8567
   7   2   9     12.7956      0.2930     -8.1154     10.1700
   8   2   9      3.0265      0.6454      1.0958     -1.7591
   9   2   9      4.5855      0.4275      1.9231     -4.6243
  10   2   9      9.2356      0.2922     -3.3615      8.6432
  11   2   9      2.3993      0.9646     -1.8269     -0.2759
 -12   3   9      3.1255      0.6059     -2.2978     -1.2485
 -11   3   9      9.8708      0.2606     -9.6839      1.7991
 -10   3   9      3.4209      0.5239      2.1250      1.5543
  -9   3   9      6.9657      0.2817      4.3292     -4.2976
  -8   3   9      9.1686      0.3348      8.8555     -5.2527
  -7   3   9     13.2685      0.2209     12.7638     -4.1669
  -6   3   9     22.7497      0.2007     21.4413      4.5155
  -5   3   9     27.6318      0.2187    -23.0616     18.0493
  -4   3   9     31.3703      0.1799    -29.3879    -11.0181
  -3   3   9     14.0569      0.1801      5.7821    -13.6294
  -2   3   9      9.6689      0.2558     -9.5047     -0.1280
  -1   3   9     17.9417      0.2434      0.4143     18.2200
   0   3   9     10.2512      0.2221      3.4428     -8.8151
   1   3   9      6.1424      0.2687     -4.2386      4.0249
   2   3   9     12.7856      0.2014      1.0846     12.4090
   3   3   9      6.8768      0.2605     -5.9460      3.9887
   4   3   9      9.2699      0.2371     -5.4717     -6.1796
   5   3   9     14.7201      0.2638     -3.5719    -14.4207
   6   3   9     20.7644      0.2383     12.7621    -15.9111
   7   3   9     18.8107      0.3154      7.4594     17.3444
   8   3   9     10.6528      0.2475     -9.0801      5.3577
   9   3   9     10.7955      0.2842      9.7730     -4.8039
  10   3   9      4.4555      0.4079     -4.1403      0.7206
 -11   4   9      1.3241      0.9642     -0.1479      1.2726
 -10   4   9      1.9765      0.7692     -1.8367      0.9659
  -9   4   9      0.0000      1.2315      0.3394      0.1244
  -8   4   9      4.5716      0.3827      3.6441      1.4039
  -7   4   9     10.3120      0.3719     -7.4606      7.1682
  -6   4   9      7.5377      0.3039     -1.4072      7.7402
  -5   4   9     15.8073      0.2221      4.1455     15.0665
  -4   4   9     13.2826      0.2289    -10.7270     -8.8949
  -3   4   9      8.9245      0.2452     -9.2885     -0.8457
  -2   4   9     11.6974      0.1860      8.1876     -7.2116
  -1   4   9     18.7177      0.2808     15.8145    -10.4109
   0   4   9     13.4712      0.2168      0.6559     13.4133
   1   4   9      1.9429      0.7790     -1.6543     -0.0189
   2   4   9     13.9265      0.2335     -8.6456    -10.5539
   3   4   9     10.3550      0.2421     -4.7386      8.4681
   4   4   9     10.6788      0.2659     -1.4030      9.7329
   5   4   9      4.5892      0.4134     -0.4510     -4.0740
   6   4   9     14.4159      0.2451      7.9797    -11.4359
   7   4   9      8.6434      0.2380      8.6754      0.1832
   8   4   9      7.2266      0.2939     -7.7726     -0.6097
   9   4   9      8.6148      0.2761      9.3782     -0.3211
  -9   5   9      8.7711      0.2570      3.1120      7.3122
  -8   5   9      0.8989      1.1989      0.3563      0.0393
  -7   5   9      3.9132      0.4505     -0.1634      4.0043
  -6   5   9      3.0896      0.5974     -1.8394     -1.4860
  -5   5   9      5.7098      0.2983     -0.5902      6.1572
  -4   5   9      3.3744      0.4660     -1.5770      2.5558
  -3   5   9      5.3248      0.3091      2.2936     -5.1874
  -2   5   9     24.4664      0.2675     -9.6956    -21.7248
  -1   5   9      4.9268      0.4610      3.3670     -2.5286
   0   5   9      9.7732      0.2745      2.5231      9.2858
   1   5   9      8.5326      0.2823     -9.0034     -1.9336
   2   5   9     10.6107      0.2330     -1.6983     -9.9898
   3   5   9     12.5923      0.2418     11.0376      4.8251
   4   5   9      5.3068      0.3829     -2.6512      4.3243
   5   5   9      2.9090      0.7149      1.4709     -1.8507
   6   5   9      3.4907      0.4901     -1.2469     -3.2435
   7   5   9      9.5890      0.2494      0.8559      9.6909
  -7   6   9      3.9782      0.4312      2.6414      2.9616
  -6   6   9      2.4381      0.4466      2.3478     -1.0908
  -5   6   9      5.6743      0.2469     -4.3442     -2.7934
  -4   6   9      6.5348      0.2344     -6.7746      0.9519
  -3   6   9      6.3537      0.2390     -5.6404      4.0116
  -2   6   9      2.6536      0.5130     -0.9758      2.6937
  -1   6   9      5.8631      0.2983      5.8108     -1.8436
   0   6   9      4.8325      0.3526      1.7457      4.5306
   1   6   9      4.0528      0.4496      2.9169      2.5840
   2   6   9     10.6804      0.2857      5.7411     -8.4173
   3   6   9      8.9297      0.2594      0.5455     -9.1308
   4   6   9      7.6636      0.2575     -7.9089      1.2555
 -14   0  10      5.7066      0.4389      5.0685      0.0000
 -13   0  10      7.1420      0.3021      5.8837      0.0000
 -12   0  10      3.1052      0.8196     -4.5197      0.0000
 -11   0  10     17.0497      0.2686    -15.8277      0.0000
 -10   0  10      4.3345      0.7018      3.4752      0.0000
  -9   0  10     19.2473      0.5543     20.3196      0.0000
  -8   0  10      6.9040      0.4812     -6.5422      0.0000
  -7   0  10     11.2484      1.3853      8.1674      0.0000
  -6   0  10      7.0916      0.7146      7.0829      0.0000
  -5   0  10     15.1278      0.4132    -16.3387      0.0000
  -4   0  10      7.1637      0.5215     -7.0707      0.0000
  -3   0  10     15.8152      0.3895     16.9276      0.0000
  -2   0  10     31.4367      0.3262    -31.1361      0.0000
  -1   0  10     18.3123      0.3095     17.6910      0.0000
   0   0  10     15.9534      0.3335     16.1814      0.0000
   1   0  10     44.1468      0.3462    -42.3264      0.0000
   2   0  10     18.7322      0.6638    -18.8826      0.0000
   3   0  10      3.4884      0.6415      4.2542      0.0000
   4   0  10     18.3447      0.2644    -18.1540      0.0000
   5   0  10      9.5970      0.2729     10.4758      0.0000
   6   0  10      3.3836      0.7997      0.1437      0.0000
   7   0  10     26.1114      0.5750     23.8820      0.0000
   8   0  10      4.2505      0.7807      3.6456      0.0000
   9   0  10      7.4750      0.6712     -6.6409      0.0000
  10   0  10      0.8039      1.5540      1.8771      0.0000
  11   0  10      3.3964      0.9371     -2.2035      0.0000
 -13   1  10      2.0930      0.8509      1.8799      2.2035
 -12   1  10      5.2217      0.3384     -0.3429      4.8778
 -11   1  10      2.9364      0.7266      0.5610     -2.1664
 -10   1  10     14.6039      0.2675     -2.4677    -14.7520
  -9   1  10     12.6576      0.2062      2.6693     10.9528
  -8   1  10     11.9113      0.2170     -4.7052     11.3594
  -7   1  10      0.0000      1.0827     -0.6195     -1.4965
  -6   1  10      7.8722      0.2514     -7.9737      3.1362
  -5   1  10     14.5090      0.2152     -8.3367     12.5635
  -4   1  10      9.6565      0.2900     -6.9849     -8.2327
  -3   1  10      9.9622      0.2764      3.1157      9.4416
  -2   1  10     17.6955      0.2554     17.5139     -5.4587
  -1   1  10     15.1972      0.2926      8.8724    -12.7455
   0   1  10     19.2363      0.2822      6.2017     17.1788
   1   1  10     14.4733      0.3111    -12.1493      8.5533
   2   1  10     17.6894      0.3417    -16.4298     -5.4171
   3   1  10      9.1983      0.2064      7.4716      3.3030
   4   1  10     19.4559      0.3044    -12.4414    -14.7705
   5   1  10     15.4504      0.2253     13.4849     -5.4045
   6   1  10      9.9447      0.2759      8.8691      4.3095
   7   1  10     13.9273      0.3129     -0.8948    -14.2702
   8   1  10      7.4777      0.3527      5.3271      4.4455
   9   1  10     14.1148      0.3156    -12.5058      4.1982
  10   1  10      3.4020      0.6463     -2.3707      2.6986
  11   1  10      6.5267      0.4050      6.9228     -0.6600
 -13   2  10      3.8643      0.3836      2.6024      1.5154
 -12   2  10      2.7587      0.6116     -1.4703     -1.7406
 -11   2  10      6.2059      0.3160      4.7772      3.4948
 -10   2  10      9.9402      0.2517      9.0264     -0.2774
  -9   2  10      6.8417      0.3327     -0.1281     -6.5888
  -8   2  10      4.2136      0.3717     -3.5569     -2.5036
  -7   2  10     18.5407      0.1859      1.7044     18.4603
  -6   2  10     13.6007      0.1843     -3.1811     14.9414
  -5   2  10     18.7911      0.2266     -3.1379    -19.4149
  -4   2  10     11.8901      0.1963     -3.5789    -11.1878
  -3   2  10      0.5384      1.1659      1.5445      1.4050
  -2   2  10     15.5650      0.2833     -6.8972     14.0579
  -1   2  10     11.8503      0.3302      4.9793    -11.2219
   0   2  10      8.9904      0.2859     -1.0463     -9.0488
   1   2  10      6.8937      0.2449      6.6920     -0.5401
   2   2  10      9.7519      0.2049     -3.6327     -9.1352
   3   2  10      0.0000      0.9651      0.2368      0.2153
   4   2  10     17.1594      0.2270     -2.8415    -16.8528
   5   2  10     19.7380      0.2280      1.4692    -19.6260
   6   2  10     43.3109      0.2892     -7.0469     42.3859
   7   2  10      7.4864      0.3554     -1.5211      7.3483
   8   2  10     11.9625      0.3413      5.3359    -10.7790
   9   2  10      1.4867      1.0766     -1.5405      0.3279
  10   2  10      2.7540      0.5703     -0.8141      3.0920
 -12   3  10      6.1452      0.2494     -2.9712      4.1523
 -11   3  10      5.0385      0.3638     -3.4121     -3.3364
 -10   3  10      0.0000      1.1702     -0.4366      2.7226
  -9   3  10      2.5540      0.8047      1.8875     -0.1692
  -8   3  10     11.1760      0.3162     -1.9496    -11.3450
  -7   3  10      6.8102      0.3123      5.2461      4.9392
  -6   3  10     12.8659      0.2195    -11.6672      5.4125
  -5   3  10      3.1288      0.4802     -2.4857     -2.1275
  -4   3  10      8.4461      0.3134     -9.2492      2.5074
  -3   3  10      9.3604      0.2161      3.5910     -8.2205
  -2   3  10      4.7924      0.3285     -1.8583      4.9214
  -1   3  10     11.4682      0.2458     -9.1257      7.6503
   0   3  10      5.9594      0.2713     -4.2517     -4.5621
   1   3  10      5.0407      0.3426     -5.0923      1.0126
   2   3  10      8.0342      0.2336      6.0671      4.5809
   3   3  10     14.0055      0.2092     10.0043     -9.2148
   4   3  10      7.1504      0.2807     -2.6554      6.5554
   5   3  10     22.2265      0.2284     20.6639     -3.8598
   6   3  10     12.0697      0.2056     10.5886     -5.6817
   7   3  10     15.6213      0.2322    -15.9690      0.9297
   8   3  10      6.6039      0.3032      1.5820      6.3634
   9   3  10      3.4136      0.4987     -1.3479     -3.2395
  10   3  10      2.1824      0.7615     -2.6699     -0.3730
 -11   4  10      6.0286      0.2601     -2.6508      4.4426
 -10   4  10      3.4520      0.4697     -0.8884      2.2694
  -9   4  10      5.5820      0.3478     -4.7877      3.1334
  -8   4  10      1.4581      1.1450     -0.5150      0.6227
  -7   4  10      9.7102      0.2690      8.4350     -2.7464
  -6   4  10      2.6234      0.8172     -0.3908      1.4495
  -5   4  10      9.7787      0.2625      9.1405      1.5536
  -4   4  10     14.2643      0.2188    -14.6093     -0.5000
  -3   4  10     18.6432      0.2103     -6.7500    -17.4868
  -2   4  10     17.3488      0.2132     17.6902      0.7507
  -1   4  10      8.3435      0.2480     -5.2225      6.5329
   0   4  10      1.8690      0.8756     -1.4207     -0.0233
   1   4  10     14.3806      0.2228     14.4578     -2.6439
   2   4  10      2.7337      0.5746      1.6402      2.8274
   3   4  10      6.3085      0.3135     -6.0899     -1.6522
   4   4  10      9.0214      0.3152     -3.9187     -6.9772
   5   4  10      9.2953      0.2830     -4.7298     -7.5815
   6   4  10     10.4976      0.2701      4.4092      8.5729
   7   4  10      2.8829      0.5675      1.7321     -1.6801
   8   4  10      4.1387      0.5292     -4.1889      0.8435
  -9   5  10      9.8519      0.2936      3.3479     -7.6577
  -8   5  10      7.5522      0.2587      2.1535     -7.0994
  -7   5  10      6.0404      0.2719     -4.0781      4.1713
  -6   5  10      7.3988      0.2732     -7.0676      0.9110
  -5   5  10      2.2097      0.6803     -0.2056     -2.9036
  -4   5  10      8.7325      0.3185      5.5907      7.5344
  -3   5  10     12.9682      0.2280     -8.1347     -9.3791
  -2   5  10      4.7367      0.3633      2.8883     -3.2681
  -1   5  10     10.3554      0.3053      2.6652    -10.1754
   0   5  10     10.9319      0.2566     -0.3544    -10.6819
   1   5  10      5.3890      0.3913      0.3409      5.0047
   2   5  10     15.5935      0.2220     -2.7388     15.5624
   3   5  10      5.8167      0.3075     -4.1579      3.1418
   4   5  10      7.6253      0.3211      2.1000      7.7130
   5   5  10      4.3044      0.4778      3.0854      3.5438
   6   5  10      5.8829      0.3390      4.7450     -3.2636
  -6   6  10      6.0555      0.2715      5.4833      3.9532
  -5   6  10      2.9777      0.4261     -1.7416     -2.1851
  -4   6  10      6.9432      0.2542     -6.7448      2.5542
  -3   6  10      4.2435      0.4231      3.5341      2.6246
  -2   6  10      3.1868      0.4296      2.3547     -2.0492
  -1   6  10      4.0567      0.3752     -1.0322      4.0688
   0   6  10      3.7967      0.4097      3.2786     -2.0442
   1   6  10     14.6892      0.2326     12.6290     -6.8864
   2   6  10      3.3311      0.4855      2.4756      1.7579
   3   6  10      5.1000      0.3461     -4.5803     -1.0519
 -13   0  11      8.6558      0.3018     -7.5341      0.0000
 -12   0  11      0.0000      1.2331      1.4704      0.0000
 -11   0  11     12.8961      0.4224     12.0664      0.0000
 -10   0  11      4.1367      0.5869     -3.9921      0.0000
  -9   0  11      1.9532      1.2734     -2.3373      0.0000
  -8   0  11      5.1258      0.6793     -6.2750      0.0000
  -7   0  11      5.5517      1.0436      4.2514      0.0000
  -6   0  11      5.4786      0.4794     -5.3976      0.0000
  -5   0  11     12.2932      0.3428    -13.0279      0.0000
  -4   0  11     19.6482      0.2667     19.2923      0.0000
  -3   0  11      0.7216      1.2168      0.6315      0.0000
  -2   0  11     14.4149      0.3839    -15.5501      0.0000
  -1   0  11      9.1014      0.4081     -9.5916      0.0000
   0   0  11     18.4932      0.3617    -20.2573      0.0000
   1   0  11     19.4494      0.2599    -18.6068      0.0000
   2   0  11     27.4824      0.2319     25.3441      0.0000
   3   0  11     10.9775      0.4467      8.9853      0.0000
   4   0  11      9.7334      0.4713      9.4413      0.0000
   5   0  11      6.7389      0.3284      6.3936      0.0000
   6   0  11     10.3155      1.0851     10.1644      0.0000
   7   0  11      5.3387      0.8511     -4.9325      0.0000
   8   0  11      3.3520      1.1175      3.1471      0.0000
   9   0  11      0.3702      1.5952     -0.0261      0.0000
  10   0  11      3.7081      0.9312      3.7217      0.0000
 -13   1  11      1.4184      0.9810     -0.1866     -1.4133
 -12   1  11      3.6636      0.4635      1.6220     -0.8342
 -11   1  11      0.0000      1.1042     -1.2113      0.8488
 -10   1  11     10.5393      0.3492    -10.6510      2.8231
  -9   1  11      3.4091      0.4943      2.2406      1.2511
  -8   1  11     12.3646      0.2345     -0.5893     11.8154
  -7   1  11     13.2489      0.2284    -13.1515     -6.1589
  -6   1  11     14.2132      0.2512     12.8600      5.8488
  -5   1  11      7.2060      0.2710     -5.6053     -4.6794
  -4   1  11      9.8316      0.2317     10.9047      1.4973
  -3   1  11     10.4422      0.2326     10.4612     -0.7286
  -2   1  11     11.0349      0.2449     -7.1969     -9.3331
  -1   1  11      6.3031      0.3441      0.0798     -6.5623
   0   1  11     14.0354      0.1929     10.1466      9.1184
   1   1  11     21.0250      0.1864    -10.5385    -18.3401
   2   1  11     10.7041      0.2132    -10.7100     -2.7071
   3   1  11     14.9525      0.1798     13.4682     -5.5836
   4   1  11     18.9283      0.2268     18.4600      1.0669
   5   1  11     11.6084      0.2483    -10.8778      1.7646
   6   1  11      8.6739      0.2980     -7.8192     -0.2351
   7   1  11      3.1458      0.6280      0.0645     -3.6973
   8   1  11      3.5058      0.5852      2.2750      0.9904
   9   1  11      5.5743      0.5412     -0.0898      5.8743
  10   1  11      4.5582      0.5329      4.5343     -1.5569
 -12   2  11      3.9953      0.4335     -0.1699     -3.6761
 -11   2  11      7.4043      0.2574      0.3378      7.2044
 -10   2  11      2.4159      0.6507     -2.2093      1.1048
  -9   2  11     10.0526      0.2404     -0.2396    -10.1020
  -8   2  11     15.0449      0.2907      3.6326     14.8790
  -7   2  11      9.1937      0.2534      0.4047     -8.3742
  -6   2  11     11.6073      0.1989     -0.1174    -11.9970
  -5   2  11      9.3118      0.2929    -10.3597      3.2226
  -4   2  11     11.6413      0.2376     -5.1859    -10.6478
  -3   2  11      9.8999      0.2918     -8.2528      6.3159
  -2   2  11      8.1358      0.2146     -8.3917     -0.9293
  -1   2  11     11.9658      0.1960     10.1635     -6.1493
   0   2  11     14.0246      0.1816     14.0383     -0.0334
   1   2  11      9.4814      0.2183      5.6182     -8.0091
   2   2  11      5.1740      0.2768     -2.5507     -4.8954
   3   2  11      7.1621      0.2432     -6.0274      4.5504
   4   2  11      6.6371      0.2844      4.9558      4.1432
   5   2  11     17.9690      0.2241    -11.7879     12.4332
   6   2  11      8.6850      0.2908      1.7869      8.5331
   7   2  11     10.6573      0.2536      1.5407     10.3910
   8   2  11     15.3703      0.2901     11.5337    -10.3019
   9   2  11      3.6966      0.4468      0.6100     -3.4138
  10   2  11      3.5682      0.4326     -3.6752     -0.4001
 -12   3  11      0.0000      1.2786      0.4972     -0.6412
 -11   3  11      4.4728      0.3694      3.0613     -1.9168
 -10   3  11      3.8139      0.4345     -1.1447      4.4858
  -9   3  11      5.8467      0.4501     -0.2327     -5.8208
  -8   3  11     14.4309      0.2493      0.6593    -13.4484
  -7   3  11     11.7762      0.2447    -12.1953     -1.7217
  -6   3  11     12.6819      0.2448      2.3663     12.4546
  -5   3  11     11.8720      0.2223     -9.3258      7.9493
  -4   3  11      6.8309      0.3103      6.1972      3.3903
  -3   3  11     11.5121      0.2131     10.6974      3.0449
  -2   3  11      7.8570      0.2579     -8.4970     -0.6972
  -1   3  11      4.2682      0.4084      1.5629     -4.6331
   0   3  11     18.4995      0.2075     15.3415    -10.3304
   1   3  11      7.5370      0.2804     -5.9607     -5.3639
   2   3  11      1.2090      1.0354     -0.1828      1.0132
   3   3  11     13.0148      0.2192      4.1642     11.9450
   4   3  11     24.7458      0.2245     22.1134      9.5514
   5   3  11     12.7742      0.2348      2.6479    -12.1412
   6   3  11     12.9326      0.2188     -7.6566     -9.7235
   7   3  11     12.2859      0.2381     -8.8077      8.8850
   8   3  11      2.0206      0.6762     -1.5460     -2.3010
   9   3  11      2.2963      0.5928      1.2741     -2.1598
 -10   4  11      6.8950      0.2867     -4.7745     -3.8168
  -9   4  11      1.3215      1.1161      0.3984      1.1387
  -8   4  11      7.4056      0.2960      4.9029      6.4642
  -7   4  11      5.0285      0.4107      3.5435     -1.1647
  -6   4  11     11.7277      0.2532      7.6010     -8.5685
  -5   4  11     12.1905      0.2522     12.0100     -2.6006
  -4   4  11      7.4174      0.2798     -1.7026     -7.6698
  -3   4  11     17.0907      0.2042    -16.8910     -3.2740
  -2   4  11      5.9813      0.3728     -2.7362     -4.8459
  -1   4  11      6.2692      0.3591     -4.8476     -2.6130
   0   4  11     18.9151      0.2707     10.7248     15.9688
   1   4  11     11.8821      0.2213      7.2379     10.1892
   2   4  11     11.2908      0.2258     -1.4893    -11.5075
   3   4  11      8.7506      0.2454      2.3066     -8.8772
   4   4  11      4.6733      0.4091     -4.5397      0.9272
   5   4  11     13.9082      0.2269     -8.1559     10.8216
   6   4  11      2.9923      0.5717     -2.6102     -0.2391
   7   4  11      2.9394      0.6938      1.7369      2.0795
   8   4  11      3.1410      0.4842     -0.5021     -2.6440
  -8   5  11      9.4735      0.2146      6.2070     -5.7739
  -7   5  11      3.4318      0.4172      0.5516      3.6019
  -6   5  11      6.4446      0.2646     -6.4484     -0.4054
  -5   5  11      6.5486      0.2424     -4.9864      4.6362
  -4   5  11      9.4085      0.2431      0.0213      9.8912
  -3   5  11      6.8434      0.3395      0.8431     -6.6388
  -2   5  11      6.9149      0.2820      0.3180     -7.0252
  -1   5  11      5.1655      0.3999      4.6947     -3.1112
   0   5  11     11.7446      0.2337      9.6253     -6.4300
   1   5  11     15.0863      0.2573      1.3814     14.9681
   2   5  11     14.4475      0.1982     -6.3029     13.3306
   3   5  11      7.4414      0.2438     -0.1377      6.9663
   4   5  11      3.4582      0.4939      0.1973     -3.1038
   5   5  11      3.0318      0.5716      0.2770     -2.8431
   6   5  11      2.6667      0.9462     -0.9290     -2.4590
  -4   6  11      0.0000      1.0407     -0.5653     -0.1860
  -3   6  11      4.6153      0.3820     -0.4358     -5.1946
  -2   6  11      5.3999      0.2690      0.9514     -5.7657
  -1   6  11      2.5880      0.4445     -0.9202     -2.6806
   0   6  11      8.3458      0.2128      7.9586     -3.6722
   1   6  11      8.7619      0.2201      6.4918      5.1493
   2   6  11      3.6685      0.7171     -4.0223      2.4907
 -13   0  12      1.9316      0.9869      1.5684      0.0000
 -12   0  12      3.6769      0.6586      2.9513      0.0000
 -11   0  12      3.0832      0.6043     -3.9629      0.0000
 -10   0  12      5.5390      0.4288      3.9203      0.0000
  -9   0  12      8.6202      0.4914     -7.9711      0.0000
  -8   0  12      2.2701      1.1223     -3.9903      0.0000
  -7   0  12      2.0725      1.2708      1.9923      0.0000
  -6   0  12      7.5709      0.4163      7.6754      0.0000
  -5   0  12      0.0000      1.2755      0.5503      0.0000
  -4   0  12      6.4915      0.4745     -6.4673      0.0000
  -3   0  12      9.8193      0.4787    -11.0069      0.0000
  -2   0  12      0.0000      1.2229      1.5480      0.0000
  -1   0  12      1.4894      1.2767      2.3495      0.0000
   0   0  12      2.8795      0.6252      2.6381      0.0000
   1   0  12      2.8609      0.7891     -3.5858      0.0000
   2   0  12     52.8367      0.2583     51.9861      0.0000
   3   0  12     15.6915      0.2389     15.9595      0.0000
   4   0  12     52.3243      0.4151    -51.1250      0.0000
   5   0  12     13.6822      0.3210     13.5941      0.0000
   6   0  12      7.3602      0.6800      7.1954      0.0000
   7   0  12      2.9764      1.9302      1.3494      0.0000
   8   0  12      9.5302      0.6305      8.3131      0.0000
   9   0  12      2.4130      1.4278     -2.0254      0.0000
  10   0  12      4.1267      0.7432     -3.5773      0.0000
 -12   1  12      7.6015      0.3064     -4.5939      6.8421
 -11   1  12      7.5686      0.2952      4.7875      4.1091
 -10   1  12      0.0000      1.0528      1.4370     -1.0138
  -9   1  12      7.9089      0.2733     -6.1836      4.7600
  -8   1  12      5.7931      0.4026     -3.1534     -5.0693
  -7   1  12      0.0000      1.2101     -0.9763      0.8140
  -6   1  12      9.3810      0.3018      5.2920     -7.9013
  -5   1  12      8.0691      0.3207      6.7120     -3.2011
  -4   1  12      5.7356      0.2850      1.0147     -6.2883
  -3   1  12     11.3233      0.2254      8.1902      8.3305
  -2   1  12      7.5640      0.2816      7.5406      1.0126
  -1   1  12     15.9647      0.2285      7.1673    -15.3882
   0   1  12     17.8415      0.1801    -15.5879     -8.9948
   1   1  12     15.7652      0.1708    -14.7213      5.7493
   2   1  12      6.4891      0.3125     -1.4792     -5.4522
   3   1  12     34.0913      0.1872     13.9816     30.7116
   4   1  12     12.2624      0.2276    -10.4935     -5.2715
   5   1  12      2.5406      0.7596     -1.1326      0.6589
   6   1  12      6.3475      0.3367      5.5320      3.4804
   7   1  12     16.1021      0.3609      2.5619    -14.6367
   8   1  12      2.1056      1.1386      1.8569     -0.9308
   9   1  12     17.3234      0.3487     -6.2135     15.2689
  10   1  12      5.2559      0.4130     -4.6230      1.8870
 -12   2  12      5.4321      0.2977      4.3328     -2.8500
 -11   2  12      6.0141      0.3222     -4.4395      4.9736
 -10   2  12      4.9095      0.4529      1.7095     -3.5235
  -9   2  12     10.0967      0.2728     -6.1676     -6.7353
  -8   2  12      3.2198      0.5181     -3.4018      0.6774
  -7   2  12     10.5848      0.3363     -6.2884      7.9082
  -6   2  12     10.4223      0.2904      0.0914     -9.6113
  -5   2  12      5.9585      0.3682      5.2189      3.8581
  -4   2  12      0.0000      1.1337      0.7849     -0.3859
  -3   2  12     14.5014      0.2248      5.6106    -13.6008
  -2   2  12      2.1798      0.7356     -0.0226     -0.6562
  -1   2  12     14.1082      0.2383     -2.1216     14.3375
   0   2  12      9.8241      0.2166      2.1201      9.3456
   1   2  12      4.8354      0.3283      4.6566      1.3042
   2   2  12      8.9376      0.2437      8.7636     -2.1613
   3   2  12     10.5451      0.2197     -1.3835      9.9248
   4   2  12      5.6313      0.3003     -5.0894      1.5226
   5   2  12      6.6777      0.2757     -2.4660     -6.1187
   6   2  12     11.6449      0.2248     -7.2145      8.6465
   7   2  12      5.5720      0.3091      2.9026     -4.1144
   8   2  12      5.0990      0.3079      4.0567      2.6588
   9   2  12      7.3459      0.3146      6.2937      5.0584
 -11   3  12      1.5310      1.0271      1.2407      0.6721
 -10   3  12      2.1050      0.7990     -1.6958     -0.0443
  -9   3  12      0.0000      1.0679      1.0771     -1.7745
  -8   3  12      2.3880      0.6880      0.0168     -2.2142
  -7   3  12      4.6548      0.3797      4.7571      1.2796
  -6   3  12      2.6268      0.6186      0.7581     -3.0026
  -5   3  12      7.4718      0.3095      5.2785      5.8411
  -4   3  12     18.4978      0.2152    -15.3629     10.6048
  -3   3  12      8.8989      0.2213      8.1876     -3.2579
  -2   3  12     21.1745      0.2360     18.0226    -11.2587
  -1   3  12      7.3422      0.2856      4.4526      5.8660
   0   3  12      2.6605      0.5863     -1.9206     -0.8775
   1   3  12      6.7792      0.2901     -2.5407     -6.6196
   2   3  12      2.9465      0.5988     -0.3413      2.4131
   3   3  12      5.9366      0.3253      5.2198     -2.3373
   4   3  12     12.3516      0.2477    -11.0813      4.9296
   5   3  12      4.5562      0.3550      1.8867      3.7014
   6   3  12     11.7026      0.2247     -5.8656    -10.1750
   7   3  12      4.4860      0.3596     -2.8114      4.2952
   8   3  12      5.7035      0.5222     -1.3374      5.9293
 -10   4  12      2.1147      0.6146     -1.2320     -1.8779
  -9   4  12      6.6209      0.2927      6.2189      0.2799
  -8   4  12      2.6195      0.5470      1.2097     -3.2452
  -7   4  12      3.7910      0.4463      1.5872     -3.1236
  -6   4  12      8.1434      0.2912      3.7357     -7.4031
  -5   4  12      0.0000      1.0742     -0.4716     -1.4554
  -4   4  12      5.6810      0.3421     -4.1775      3.8589
  -3   4  12      7.6685      0.2953     -7.0391     -1.9349
  -2   4  12      6.9930      0.3071      4.5355      4.7435
  -1   4  12     10.9378      0.2492      0.4276     10.2249
   0   4  12      8.5642      0.2642     -4.1152      7.4188
   1   4  12      8.9445      0.2427      9.8106     -0.6811
   2   4  12     17.9526      0.2042    -14.2676    -10.6923
   3   4  12     10.5919      0.2801    -10.0515      0.5267
   4   4  12     13.1881      0.2280     10.5539      8.7893
   5   4  12      2.8653      0.5532      1.5122     -0.5000
   6   4  12      2.1829      0.8039      2.3905      0.6676
   7   4  12      1.7712      0.8077      2.0283     -1.4625
  -7   5  12      3.5413      0.3504     -3.6323     -0.3792
  -6   5  12      3.7002      0.3504     -3.4013      1.1343
  -5   5  12      5.4668      0.2585      5.5880      0.2036
  -4   5  12      7.2539      0.2481      6.8829      1.2028
  -3   5  12      1.6499      0.9518     -0.3011      1.5086
  -2   5  12      3.2255      0.5327      3.4654     -0.7346
  -1   5  12      4.2716      0.5075      1.2320      2.9619
   0   5  12      8.1622      0.2904     -7.6264      2.3123
   1   5  12      9.8091      0.2121     -0.0086     10.0215
   2   5  12      5.5109      0.3250     -1.8864      5.3473
   3   5  12     15.8984      0.3149      4.4861    -15.6864
   4   5  12      1.5695      0.9296      1.8342     -2.0786
 -12   0  13      0.2109      1.5981      0.4133      0.0000
 -11   0  13      5.7127      0.5088      4.6664      0.0000
 -10   0  13     16.9534      0.3121    -15.7280      0.0000
  -9   0  13     18.7387      0.2946     15.2602      0.0000
  -8   0  13      3.9885      0.7154      4.9574      0.0000
  -7   0  13      3.6338      0.7232      4.3992      0.0000
  -6   0  13      6.3502      0.6894      6.5460      0.0000
  -5   0  13      8.6679      0.5940     -8.4340      0.0000
  -4   0  13      9.1731      0.4048     -9.3562      0.0000
  -3   0  13      8.9993      0.3626     -8.6018      0.0000
  -2   0  13      6.1323      0.5778     -6.4454      0.0000
  -1   0  13      8.9970      0.3369      8.8674      0.0000
   0   0  13      4.7312      0.4501      4.5186      0.0000
   1   0  13     35.8064      0.3887     37.4490      0.0000
   2   0  13      8.2434      0.3273      8.0243      0.0000
   3   0  13      8.9263      0.3735     -8.2242      0.0000
   4   0  13     13.7996      0.3338    -13.1253      0.0000
   5   0  13     11.2332      0.3251    -10.9680      0.0000
   6   0  13      8.8158      0.4013     -7.5147      0.0000
   7   0  13      5.6881      0.4867     -5.1961      0.0000
   8   0  13      4.2225      0.8550      3.9959      0.0000
   9   0  13      2.7561      1.0318     -1.2544      0.0000
 -12   1  13      6.3312      0.2567     -2.3134     -6.0556
 -11   1  13      0.0000      1.1030     -0.3358      1.0715
 -10   1  13      1.5988      0.9451     -0.2896     -2.5902
  -9   1  13      6.1148      0.5781      6.0255     -1.9291
  -8   1  13      3.8505      0.5339      2.8819      1.2766
  -7   1  13     14.4636      0.4313     -7.2142    -10.9479
  -6   1  13     14.0294      0.3372      9.3052     10.0513
  -5   1  13      7.3833      0.3080     -1.3142      7.1781
  -4   1  13      9.3815      0.2759     -4.9076     -7.8838
  -3   1  13      3.1152      0.4820      3.6339      1.9545
  -2   1  13      5.7593      0.2865     -4.6228      4.0911
  -1   1  13     11.3126      0.2070      5.9418    -10.5740
   0   1  13     15.6602      0.2105      3.8028    -16.2519
   1   1  13     22.3883      0.1866    -22.3782      1.9096
   2   1  13     37.3196      0.2708     -2.3985     36.0114
   3   1  13     10.3508      0.2501      8.0339      7.1460
   4   1  13      7.0238      0.3034     -4.8730      5.0436
   5   1  13      9.5609      0.2678     -6.7975     -6.6362
   6   1  13     10.7636      0.2987     10.8856      0.3218
   7   1  13      7.4489      0.3652      3.2120     -7.0126
   8   1  13      3.8984      0.6221      1.9105     -2.6630
   9   1  13      7.4969      0.3647     -7.1559     -1.4092
 -11   2  13      1.8786      0.7543      1.0177      1.2698
 -10   2  13      1.7791      0.9394     -2.0654      0.4348
  -9   2  13      1.5784      1.0174      0.1908     -1.2843
  -8   2  13     17.0945      0.4032     -3.9548     15.0248
  -7   2  13      3.7093      0.5490      2.2734     -3.5980
  -6   2  13      3.0961      0.6718     -1.1694      1.4759
  -5   2  13      7.0044      0.3353      5.5017      4.2739
  -4   2  13     27.0874      0.2481      6.8510    -26.0131
  -3   2  13      9.4655      0.2316      1.0016     -9.0929
  -2   2  13     34.7059      0.3052    -14.8205     32.8223
  -1   2  13      6.8736      0.3236      5.4412      2.4193
   0   2  13      8.8971      0.2443      9.2666      1.8087
   1   2  13      7.2292      0.2613      5.8309      5.1558
   2   2  13      2.3207      0.6988     -3.1050     -0.4261
   3   2  13      1.8793      0.8129     -0.7922      2.4272
   4   2  13      4.2059      0.3721     -1.9370     -3.4126
   5   2  13     16.8749      0.2371    -12.2217     -9.8494
   6   2  13      5.6988      0.2909     -5.6201     -0.3738
   7   2  13      5.7222      0.3499      5.3020     -1.5504
   8   2  13      6.8837      0.3699      6.5376     -2.2908
 -10   3  13      2.4266      0.6719      0.7704      2.2960
  -9   3  13      6.7367      0.2647      7.0812      1.1228
  -8   3  13      5.0951      0.3469     -1.7111     -4.4829
  -7   3  13     11.7151      0.2644    -10.1176      2.7500
  -6   3  13      2.8635      0.6904     -0.2467      0.5401
  -5   3  13      7.3231      0.2984     -6.9028      2.1546
  -4   3  13      4.7197      0.4344     -0.2438      4.4033
  -3   3  13     22.9864      0.2067     23.0315     -2.2916
  -2   3  13      8.5262      0.2726      7.5490     -1.9885
  -1   3  13     13.9015      0.2206    -13.5830     -2.5605
   0   3  13      6.9265      0.3268      5.6923     -4.0084
   1   3  13     12.8999      0.2274    -11.8627     -5.0960
   2   3  13      5.6216      0.3104     -4.9757     -0.9100
   3   3  13      4.9481      0.4315     -2.4253      4.0630
   4   3  13      7.8291      0.3080     -3.1409      6.7354
   5   3  13      8.2604      0.3562     -5.8238      5.2690
   6   3  13      1.7175      1.0491     -0.6738      0.4184
   7   3  13      6.5421      0.4823     -1.4695     -5.6982
  -9   4  13      4.9540      0.3117     -3.5677     -3.6581
  -8   4  13      4.4240      0.2948     -1.9153      4.1028
  -7   4  13      1.6328      0.8093     -0.6997      1.1625
  -6   4  13      0.0000      1.0051      1.3489      0.4616
  -5   4  13      5.2514      0.3762      4.8755      1.3789
  -4   4  13      1.5979      1.1825     -2.2352      2.0040
  -3   4  13      6.9379      0.3068     -5.8620     -2.6639
  -2   4  13      7.2045      0.3109     -1.7717      7.4416
  -1   4  13      3.8642      0.4139     -3.4434      0.2063
   0   4  13      1.8573      0.9049      0.4302      1.6009
   1   4  13      5.9805      0.3068     -4.6716      4.6954
   2   4  13      3.2487      0.4347      1.0936      3.1136
   3   4  13     14.9406      0.2522     13.3504     -6.0935
   4   4  13      5.4775      0.3841      2.9963     -4.3536
   5   4  13      4.8765      0.3878     -4.1687      0.9645
   6   4  13      6.0208      0.3761     -4.6362     -4.1748
  -6   5  13      5.7538      0.2182     -2.6158     -4.0553
  -5   5  13      2.4029      0.5486     -2.5354     -0.6040
  -4   5  13      2.8884      0.5825     -1.4371      2.8875
  -3   5  13      1.3413      1.0012      1.8169      1.2227
  -2   5  13      4.5363      0.6229      1.6890      3.7617
  -1   5  13      3.0950      0.5603     -1.1743      2.0920
   0   5  13      2.1507      0.8258     -0.0739      1.6255
   1   5  13      8.5970      0.3233      8.8519     -1.4798
   2   5  13     14.2104      0.3577     -3.9392    -14.2313
   3   5  13     11.3268      0.3445    -12.0837     -1.0204
 -11   0  14      2.8470      0.8774      2.4060      0.0000
 -10   0  14      7.3405      0.4983      7.3059      0.0000
  -9   0  14      9.0716      0.3220     -8.2252      0.0000
  -8   0  14      0.0000      1.2642     -0.8593      0.0000
  -7   0  14      2.1520      1.2522     -3.2563      0.0000
  -6   0  14      7.8025      0.5312      7.5236      0.0000
  -5   0  14      0.5521      1.2463     -0.3219      0.0000
  -4   0  14      2.3701      0.9715     -2.1532      0.0000
  -3   0  14      0.0000      1.2567     -0.7367      0.0000
  -2   0  14      3.1228      0.7984      3.2149      0.0000
  -1   0  14     11.7838      0.3590    -12.2817      0.0000
   0   0  14      2.4357      1.0066     -0.6799      0.0000
   1   0  14      0.0000      1.4117     -0.9826      0.0000
   2   0  14     19.4699      0.5438     19.8109      0.0000
   3   0  14      1.5795      1.4812     -1.6963      0.0000
   4   0  14     12.3844      0.4114    -12.3377      0.0000
   5   0  14      6.8429      0.8848     -6.8830      0.0000
   6   0  14      7.8358      0.6713     -7.3379      0.0000
   7   0  14     16.5021      0.5110    -15.9988      0.0000
   8   0  14      7.6702      0.5331      6.8384      0.0000
 -11   1  14      2.3594      0.6102      0.8655     -1.9159
 -10   1  14      0.0000      1.0567     -1.1981     -0.1330
  -9   1  14      4.8094      0.4090      2.1585     -4.1067
  -8   1  14      6.2954      0.3782      6.2628     -1.9547
  -7   1  14      4.6254      0.5442     -4.7736      1.2326
  -6   1  14      5.1047      0.4625      0.8668     -5.4977
  -5   1  14      5.6337      0.4163      5.9757     -0.8212
  -4   1  14     14.5165      0.2454     -3.4775     14.2295
  -3   1  14     12.2046      0.3428     -8.5789     11.2341
  -2   1  14      6.0060      0.2956     -5.5742     -2.1144
  -1   1  14     13.9959      0.2890      3.1904    -13.5434
   0   1  14      7.5403      0.3150     -5.5479      5.3063
   1   1  14      4.0062      0.4394      0.4335      4.1428
   2   1  14     10.5655      0.2688      2.6088    -10.3238
   3   1  14     12.7695      0.2585      9.9689      8.9307
   4   1  14      5.5775      0.3160      2.6728      4.8125
   5   1  14      5.6604      0.4767     -5.5039      2.3623
   6   1  14      4.6354      0.3938     -1.3291     -4.1251
   7   1  14      8.3097      0.4086     -4.0839     -6.3253
   8   1  14      7.4849      0.3700      2.1601     -6.6561
 -11   2  14      5.1700      0.4247     -5.0565      0.3455
 -10   2  14      5.2259      0.3170     -5.1048     -1.0754
  -9   2  14      5.0194      0.3680     -2.5428      4.3142
  -8   2  14      6.9095      0.4127      5.8990      0.9834
  -7   2  14      6.4886      0.3821      5.0915     -4.5103
  -6   2  14      3.6916      0.4795      1.7392     -2.7501
  -5   2  14      9.9124      0.2879      6.3770      7.5014
  -4   2  14      4.6578      0.4619      4.7980     -2.8702
  -3   2  14      6.4262      0.3198     -6.4221      0.8932
  -2   2  14     12.6632      0.2684    -12.4639      0.0308
  -1   2  14      6.2923      0.3151     -5.0694      3.2981
   0   2  14     16.8417      0.2327     12.2777    -11.4216
   1   2  14      5.9776      0.3353     -5.5340      0.7166
   2   2  14      2.9904      0.6312      1.7140      0.0044
   3   2  14      7.0623      0.2701     -4.4514      4.9658
   4   2  14      4.9999      0.3146      0.4796      5.0374
   5   2  14     10.3349      0.2793     -2.0249     -9.8470
   6   2  14     10.6312      0.2562     -3.7609     -9.9778
   7   2  14      2.6519      0.6769     -1.8935     -0.9783
 -10   3  14      3.7510      0.9343      0.4226     -1.6464
  -9   3  14      1.0331      1.0734      0.6199      0.0312
  -8   3  14      5.6224      0.5074     -1.4236      4.9432
  -7   3  14      3.5144      0.4789      1.0335     -3.4092
  -6   3  14      2.7664      0.6177     -1.7655     -2.5942
  -5   3  14      5.5339      0.3250     -4.6935      2.9476
  -4   3  14      6.2904      0.3336      5.0236      3.5618
  -3   3  14      5.7930      0.2806     -2.7827     -5.2462
  -2   3  14      3.4710      0.4719     -3.6660     -0.6722
  -1   3  14      2.1606      0.8324     -3.4975      0.1814
   0   3  14      4.8562      0.6483      4.5514      0.4970
   1   3  14      5.0767      0.4734      2.5705     -4.5094
   2   3  14      6.8619      0.2716     -7.1412     -0.7170
   3   3  14      7.8562      0.2655      5.7911      4.9486
   4   3  14     14.5414      0.2115    -10.6263      8.7408
   5   3  14      5.9272      0.4491     -5.0880      2.2675
   6   3  14      9.3876      0.2809      3.9875     -8.2809
  -8   4  14      3.0669      0.4633     -3.1104      1.2379
  -7   4  14      5.0618      0.2860     -2.3104      4.7071
  -6   4  14      4.8553      0.3826     -0.3355      4.9349
  -5   4  14      1.9190      0.7770     -1.9650     -1.7286
  -4   4  14      2.7846      0.6855      2.7430      0.0634
  -3   4  14      2.9389      0.7019      2.3743      2.0019
  -2   4  14      0.0000      1.0626      0.5338     -1.0062
  -1   4  14      1.8278      0.7766     -1.8280      0.6949
   0   4  14     11.0287      0.2029     -4.7810     -8.9434
   1   4  14      6.5312      0.2767      5.8403      2.4331
   2   4  14      3.9087      0.4341      2.2285     -3.1850
   3   4  14      0.9912      1.1019      1.1440     -1.7195
   4   4  14      3.4028      0.5750      1.3698     -2.7662
  -4   5  14      3.8227      0.4094      2.2768      3.1621
  -3   5  14      3.2278      0.4454     -2.5162      1.2529
  -2   5  14      3.4627      0.4946     -0.7463     -2.3951
  -1   5  14      6.0033      0.3353     -1.0614      5.8287
   0   5  14      2.1480      0.7357     -1.0424     -1.9054
 -11   0  15      8.2945      0.3541     -6.0407      0.0000
 -10   0  15      1.8284      1.8769      0.8868      0.0000
  -9   0  15      6.7587      0.5515      6.0190      0.0000
  -8   0  15     16.0916      0.4221    -14.4648      0.0000
  -7   0  15      2.8770      1.0427     -4.0181      0.0000
  -6   0  15     20.7347      0.5535     20.2394      0.0000
  -5   0  15      1.3395      1.4547     -1.7869      0.0000
  -4   0  15     15.1029      0.4508    -16.1885      0.0000
  -3   0  15      2.9181      1.2917      3.2492      0.0000
  -2   0  15      4.4651      0.5947      3.3971      0.0000
  -1   0  15      0.5835      1.2958      2.3636      0.0000
   0   0  15      7.3303      0.5333     -7.7306      0.0000
   1   0  15      7.5442      0.5423      7.8164      0.0000
   2   0  15      0.0000      1.4420      0.7385      0.0000
   3   0  15      5.0500      0.6684      6.1026      0.0000
   4   0  15     14.4832      0.7056    -14.5254      0.0000
   5   0  15     13.3760      1.0451    -14.0625      0.0000
   6   0  15      3.0017      1.1323      1.5533      0.0000
   7   0  15     16.4870      0.4519     14.9169      0.0000
 -10   1  15      6.8105      0.2571      4.5050     -3.3298
  -9   1  15      2.9979      0.6056      3.0649      0.8724
  -8   1  15      3.5871      0.5082      2.5717     -1.3378
  -7   1  15      8.0343      0.3797     -5.9798     -4.3529
  -6   1  15      1.7944      1.0625     -0.3821      1.8689
  -5   1  15      5.8453      0.3553      5.0025      4.8373
  -4   1  15     14.3372      0.2292    -10.8444     -7.4106
  -3   1  15      6.1473      0.3425      0.7966      6.5382
  -2   1  15      7.8736      0.2687     -4.9549      6.6532
  -1   1  15      6.9622      0.3238      6.7221     -1.6020
   0   1  15     14.6667      0.2498      9.2949    -11.6442
   1   1  15      8.2417      0.3234     -8.5916     -0.7971
   2   1  15      8.2978      0.2776      8.1069     -0.2913
   3   1  15      6.4972      0.3044      6.5625     -0.6350
   4   1  15      3.2760      0.4641     -2.6623      1.7074
   5   1  15      3.6409      0.4152     -2.3023     -1.5465
   6   1  15      6.3616      0.4118     -1.9159     -5.3608
   7   1  15      1.4981      1.1192     -1.0590     -1.7422
 -10   2  15      3.0641      0.4599     -1.3610      2.2495
  -9   2  15      9.7858      0.2742      4.5861     -6.7261
  -8   2  15      4.7546      0.4184     -0.8827     -4.2657
  -7   2  15      5.4973      0.3227     -3.7525      3.1721
  -6   2  15      0.0000      1.0953     -0.6477      1.2851
  -5   2  15      6.9417      0.3123      5.1951      4.6152
  -4   2  15      5.6476      0.3854      3.0861     -4.2578
  -3   2  15      2.1708      0.8041      0.2093     -1.1516
  -2   2  15      8.5964      0.2633     -0.6879      7.9214
  -1   2  15     18.5798      0.3480     -7.8068    -17.6006
   0   2  15     11.5883      0.2176     -8.7173      7.3982
   1   2  15      2.1200      0.7915      1.1565      1.7470
   2   2  15      5.8166      0.3651      1.4661     -5.9065
   3   2  15      6.7047      0.3463      4.3089      4.5934
   4   2  15      3.9947      0.3452      3.6490      1.4775
   5   2  15      7.2580      0.2914      3.8959     -7.0659
   6   2  15      5.9420      0.3475     -5.7793      2.1825
  -9   3  15      5.9217      0.7122     -5.4908      2.8158
  -8   3  15      6.5857      0.4671      6.0448      1.6051
  -7   3  15      6.3414      0.4153      5.3377     -1.3186
  -6   3  15      4.5808      0.4064      1.8741     -4.3036
  -5   3  15      1.8965      0.7390     -0.3764     -0.9504
  -4   3  15      2.3130      0.6037     -2.9901     -0.3095
  -3   3  15      5.5033      0.2924      4.1489      0.6568
  -2   3  15      9.0615      0.2604     -9.9026     -0.4285
  -1   3  15      3.9786      0.3905     -2.6638      2.5689
   0   3  15      8.9579      0.2601      8.2587     -2.9244
   1   3  15      4.0883      0.4979      0.8344      4.0493
   2   3  15      2.3089      0.8134      2.7258      1.3619
   3   3  15      2.2033      0.8212      1.0738     -1.3604
   4   3  15      4.1460      0.4342     -3.1935      0.9202
   5   3  15      7.0741      0.3027      3.8423      5.6656
  -6   4  15      1.8705      0.6315     -0.5278     -1.0307
  -5   4  15      5.4467      0.2911     -1.4909      5.0299
  -4   4  15      2.0417      0.9486      2.5300      1.6281
  -3   4  15      2.4458      0.5130     -1.1728     -2.3406
  -2   4  15      1.7068      0.9470      1.3568      0.0449
  -1   4  15      4.7444      0.3346      1.3364     -4.9775
   0   4  15      7.1958      0.2645      2.0144     -6.8781
   1   4  15      6.6414      0.2910      4.7101     -4.6735
   2   4  15      4.6002      0.3726     -0.3396      4.4287
 -10   0  16      6.0951      0.7819      5.4378      0.0000
  -9   0  16      5.5029      0.8457     -6.1621      0.0000
  -8   0  16      4.5538      0.6329     -3.8441      0.0000
  -7   0  16      6.7866      0.5634      6.4950      0.0000
  -6   0  16      3.3603      1.3412     -2.3961      0.0000
  -5   0  16      1.6070      1.1996      0.9958      0.0000
  -4   0  16      9.7891      0.3978      9.6285      0.0000
  -3   0  16      2.4183      0.8794      0.2350      0.0000
  -2   0  16      0.0000      1.2518      0.2154      0.0000
  -1   0  16      3.3472      0.6990      1.4245      0.0000
   0   0  16      7.8647      0.4906     -7.0939      0.0000
   1   0  16      3.9864      0.7217     -4.3876      0.0000
   2   0  16      1.6196      1.2461      1.7114      0.0000
   3   0  16      2.8386      0.9743      3.0216      0.0000
   4   0  16      4.7192      0.5589      5.1462      0.0000
   5   0  16      1.7711      1.5251     -1.3621      0.0000
   6   0  16     11.1483      0.4572     10.6717      0.0000
  -9   1  16      8.3937      0.2258      7.0135      1.1446
  -8   1  16      2.9775      0.6347      1.3940     -2.2634
  -7   1  16      4.4818      0.4522     -5.0618      0.5809
  -6   1  16      0.0000      1.0985      1.4161      1.8286
  -5   1  16     10.4352      0.2334      7.6550     -7.1865
  -4   1  16      9.1423      0.3101     -4.9769      7.1810
  -3   1  16     12.6946      0.2163    -10.9220      5.3350
  -2   1  16      3.2733      0.5854     -0.1976     -2.1830
  -1   1  16      6.2023      0.3200      3.6208     -5.0639
   0   1  16     11.3469      0.2595     10.5558      0.8843
   1   1  16      5.9419      0.4648      2.1329     -5.8072
   2   1  16      3.8290      0.5286      0.4889     -3.2743
   3   1  16      3.2964      0.5794      2.8905     -0.9544
   4   1  16      6.1170      0.3649     -0.8402      6.0495
   5   1  16      9.9201      0.3336     -9.0706     -4.4879
  -9   2  16      5.5909      0.3670      3.7047     -3.4577
  -8   2  16      3.9461      0.4348      3.3507      0.0461
  -7   2  16      6.7330      0.2842      3.9394      4.0527
  -6   2  16      4.4125      0.3449     -4.3736      1.8159
  -5   2  16      0.0000      1.0024      0.5246     -0.3360
  -4   2  16      4.4668      0.3428      2.5778      4.1880
  -3   2  16      3.5437      0.4939     -3.0386     -0.6374
  -2   2  16     11.0231      0.2340    -10.4736     -1.6622
  -1   2  16      3.5639      0.5099     -3.2109      3.2195
   0   2  16     11.2654      0.3744      9.8565     -6.4155
   1   2  16      1.7520      1.0957      1.6142      0.9383
   2   2  16      3.5917      0.4750      1.2569     -3.0628
   3   2  16      6.8447      0.4780      4.7651      4.5663
   4   2  16      6.5784      0.3135     -1.4107      6.5404
   5   2  16      2.7467      1.3699      0.7015      2.4684
  -7   3  16      1.4355      1.1115     -0.6530      0.5711
  -6   3  16      4.2096      0.4373     -3.0959      2.0655
  -5   3  16      2.3913      0.7991      0.1705      1.9141
  -4   3  16      4.4043      0.4813      2.6899     -3.8889
  -3   3  16      7.7338      0.2315     -7.7073      0.4505
  -2   3  16      9.7542      0.2259      9.0107      4.6416
  -1   3  16      8.7676      0.3586     -0.6299     -8.7396
   0   3  16      8.6742      0.2377     -5.5108      5.0908
   1   3  16      4.3991      0.4863      2.9767      3.9662
   2   3  16      6.0622      0.7797      3.3105     -4.9601
   3   3  16      3.2124      0.6996      0.9937      2.8233
  -4   4  16      4.6603      0.7169     -4.4664      1.3140
  -3   4  16      8.2772      0.2277      8.4597     -1.0110
  -2   4  16      8.7297      0.2494     -5.6326     -6.7017
  -1   4  16      2.2647      0.6836     -0.8131     -2.8324
  -8   0  17      5.3806      1.0950     -5.4457      0.0000
  -7   0  17      4.9227      0.4742     -4.4265      0.0000
  -6   0  17      9.1083      0.4390      8.7256      0.0000
  -5   0  17      4.5356      0.5378      4.2227      0.0000
  -4   0  17      3.9673      0.6074     -3.6497      0.0000
  -3   0  17      0.0000      1.1476      0.9063      0.0000
  -2   0  17      7.4293      0.3173      7.2844      0.0000
  -1   0  17      8.3749      0.4111      8.0969      0.0000
   0   0  17     13.5812      0.3934    -13.5656      0.0000
   1   0  17     10.7324      0.6312    -10.5782      0.0000
   2   0  17      4.5721      0.5808      4.9226      0.0000
   3   0  17      2.3394      1.3998     -3.0530      0.0000
   4   0  17      3.6054      0.7962      3.6879      0.0000
  -8   1  17      3.6899      0.3867     -1.2029      3.1070
  -7   1  17      3.9591      0.3943     -4.0315      0.2566
  -6   1  17      8.0029      0.2692     -6.4241     -3.3447
  -5   1  17      4.3467      0.3593      3.1812      2.6599
  -4   1  17      1.5997      0.9732      0.9709      0.1726
  -3   1  17      1.9330      1.0432      1.6571      0.2494
  -2   1  17      3.2613      0.5284      2.0093     -2.7250
  -1   1  17      7.0237      0.3139      3.4515      5.9200
   0   1  17      3.1264      0.7445     -0.2462      3.0428
   1   1  17      6.5790      0.4139     -5.0308     -3.3992
   2   1  17      3.7408      0.5720     -3.2709      1.6954
   3   1  17      1.9677      1.1214     -0.6947      1.3429
   4   1  17      7.0142      0.3601     -1.0914     -6.8073
  -7   2  17      5.7598      0.4240     -3.3301      2.9916
  -6   2  17      1.2234      0.9538      1.5794     -1.2934
  -5   2  17      0.0000      0.9936     -0.5770      0.8013
  -4   2  17      2.8783      0.4622      0.7596      2.4521
  -3   2  17      3.1706      0.4939     -3.2493      0.9407
  -2   2  17      3.4761      0.4803      3.2111      1.8178
  -1   2  17      3.0865      0.5643     -2.8070     -0.7186
   0   2  17      2.5314      0.6685      1.5354     -1.8397
   1   2  17      4.3612      0.4635      3.3132     -2.9517
   2   2  17      2.4583      0.9200     -1.7987      0.8727
   3   2  17      2.8373      0.7051     -0.3401     -0.9746
  -5   3  17      2.4649      0.5578      1.8756     -1.8869
  -4   3  17      3.3494      0.8650     -1.8885      3.5173
  -3   3  17      3.0546      0.4741     -0.6589     -1.9785
  -2   3  17      4.8834      0.3035     -5.1000      1.6208
  -1   3  17      5.8138      0.4265     -1.2747      6.4011
   0   3  17      5.4484      0.4618     -3.2796     -2.4729
   1   3  17      5.7311      0.2594      5.7939     -1.8663
  -7   0  18      6.8751      0.5143      6.0887      0.0000
  -6   0  18      3.3110      0.7143     -3.7209      0.0000
  -5   0  18      0.0000      1.1784      1.2568      0.0000
  -4   0  18      2.6137      0.7417     -2.6571      0.0000
  -3   0  18      2.9049      0.6386     -2.8261      0.0000
  -2   0  18      1.6442      1.0615      0.2290      0.0000
  -1   0  18      5.7094      0.7245     -5.0859      0.0000
   0   0  18      1.5547      1.5273     -1.3222      0.0000
   1   0  18      6.0096      0.5930      5.9497      0.0000
   2   0  18      5.1043      0.6801     -4.9473      0.0000
  -6   1  18      3.8294      0.4550     -0.1745      3.2621
  -5   1  18      5.5218      0.2912      4.0401     -3.3714
  -4   1  18      3.8987      0.4081      3.6922     -0.1414
  -3   1  18      3.5444      0.4073      0.0999     -3.7267
  -2   1  18      0.9461      0.9996      0.7581     -0.8051
  -1   1  18      2.9918      0.6924     -0.9434      3.5321
   0   1  18      0.2785      1.1505      1.9343     -0.6501
   1   1  18      5.1116      0.4082     -5.2293     -1.0628
   2   1  18      1.8476      1.0473      0.0255      2.1527
  -4   2  18      4.3297      0.4928      0.6038     -2.3283
  -3   2  18      5.1707      0.3447      5.3140     -2.4218
  -2   2  18      1.7654      0.8643      0.1094      2.3949
  -1   2  18      1.5396      1.2718     -0.9571      0.2883
   0   2  18      1.4287      1.1069      1.9231      0.2317
 
